# Supplementary material for: RNA-seq Brings New Insights to the Intra-Macrophage Transcriptome of Salmonella Typhimurium
Source: PLoS Pathog. 2015 Nov 12;11(11):e1005262. doi: 10.1371/journal.ppat.1005262 (PMC4643027; doi:10.1371/journal.ppat.1005262)
Supplement: S1 Table — Dataset 2: RNA-seq statistics. Dataset 3: List of all 3583 Salmonella TSS expressed during intra-macrophage survival. The expression level of TSS is shown as the Promoter Usage Value (PUV), calculated by determining the TPM of the first 10 nucleotides from the TSS, towards the direction of transcription (Materials and Methods). Dataset 4: The intra-macrophage expression levels of Salmonella Typhimurium 4/74 genes, shown as TPM values. The lowest TPM value is adjusted to 10, to allow statistical comparison. Dataset 5: Pathogenicity Island Expression Levels: The expression Levels for each PAI was calculated by averaging the fold change TPM (Macrophage versus ESP) of all the genes located within individual islands. Dataset 6: The intra-macrophage expression of Salmonella Typhimurium 4/74 regulatory genes. Data obtained from Dataset 4. Dataset 7: List of genes strongly induced within macrophages; represented as a comparison of expression in macrophages against the 20 in vitro conditions in Krӧger et al., 2013 [17]. This Dataset was used to generate Fig 7. Dataset 8: Candidate promoters for a Salmonella-based vaccine delivery system. Dataset 9: Intra-macrophage expression levels of 280 sRNAs of Salmonella Typhimurium 4/74. The lowest TPM value is adjusted to 10. This dataset was used to generate Fig 8. Dataset 10: Analysis of the conservation of 280 Salmonella sRNAs. The level of sequence identity of individual sRNAs was determined in 29 enterobacterial genomes with GLSEARCH. 1.00 indicates 100% identity. Salmonella specific sRNAs (Results and Discussion) are highlighted in green. (XLSX) [file ppat.1005262.s003.xlsx]

## Sheet: Dataset 1
		Dataset 1: Strains, growth conditions and PCR primers used in this study
		Strains	Notes	Obtained from
		S.Typhimurium 4/74	Virulent strain in chicken, pigs and calves (Hoiseth and Stocker, 1981)
		Growth conditions used in the study
		ESP	Growth in Lennox broth to OD600 2.0.
		NonSPI2	Growth in PCN medium (pH 7.4, 25 mM Pi) to OD600 0.3.
		InSPI2	Growth in PCN medium (pH 5.8, 0.4 mM Pi) to OD600 0.3.
		PCN medium (Löber et al. 2006):
		80mM MES (pH 5.8) (Sigma, Cat. M8250) for InSPI2 or 80mM MOPS (pH 7.4) (Sigma, Cat. M3183) for NonSPI2 medium
		4 mM Tricine (Sigma, Cat. T5816)
		100 µM FeCl3 (Sigma, Cat. 236489)
		376 µM K2SO4 (Sigma, Cat. P0772)
		50 mM NaCl (Sigma, Cat. S3014)
		0.4 mM K2HPO4 (Sigma, Cat. 60353)/KH2PO4 (Sigma, Cat. P8416) pH 5.8 for InSPI2, or 25 mM K2HPO4/KH2PO4 pH 7.4 for NonSPI2 medium
		0.4 % glucose (22.2 mM) (Sigma, Cal. G8270)
		15 mM NH4Cl (Sigma, Cat. A9434)
		1 mM MgSO4 (Sigma, Cat. 83266)
		0.01 mM CaCl2 (Sigma, Cat. C3306)
		10 nM Na2MoO4 (Sigma, Cat. 24,365)
		10 nM Na2SeO3 (Sigma, Cat. S5261)
		4 nM H3BO3 (Sigma, Cat. B6768)
		300 nM CoCl2 (Sigma, Cat. C8661)
		100 nM CuSO4 (Sigma, Cat. C1297)
		800 nM MnCl2 (Sigma, Cat. 529680)
		1 nM ZnSO4 (Sigma, Cat. Z4750)
		Lennox medium
		10 g/L Bacto Tryptone (Becton Dickinson, Cat. 211705)
		5 g/L Bacto Yeast Extract (Becton Dickinson, Cat. 212750)
		5 g/L NaCl (Sigma, Cat. S3014)
		Adjust pH to 7.0 with HCl, if necessary.
		PCR Primer Name	Primer Sequence	Experiment
		RACE-ssaM	GTTTGCTTGAGTATCTGAC	For 5' RACE confirmation and sequencing
		RACE-ssaR	TTTTACAGCTAATAGCGTCG
		RACE-ssaB	GCTGCAAGCAGTAGTGTC
		RACE-ssaG	ATTGTGCAATATCCATAATGC
		JVO-0367	ACTGACATGGAGGAGGGA

## Sheet: Dataset 2
			Dataset 2: RNA-seq statistics
			Library	Total number of reads sequenced	Total number of reads mapped to chromosome using full length sequences (50 nt)	Reads not mapped onto chromosome using full length sequences (50 nt)	Total number of reads mapped onto chromosome with step-wise mapping	Reads not mapped onto chromosome with step-wise mapping	Uniquely mapped reads onto chromosome with step-wise mapping	GEO Database accession number
			Macrophage 1	18756405	13180594	5575811	18047415	708990	8836570	GEO:GSM1462575
			Macrophage 2	14759081	9187153	5571928	13318023	1441058	6716440	GEO:GSM1462576
			Macrophage dRNA-seq 1	20990818	10658966	10331852	19395191	1595627	9630854	GEO:GSM1462577
			Macrophage dRNA-seq 2	22202324	8470663	13731661	17153183	5049141	9571283	GEO:GSM1462578
			4/74∆ssrA	32103911	18598620	13505291	29999758	2104153	9593122	GEO:GSM1462579
			4/74 InSPI2	27720009	16621475	11098534	25752924	1967085	7902488	GEO:GSM1914919
			Total	136532548			123666494		52250757
	Library	tmRNA	SRP	RNase P	sRNA	mRNA	Antisense to mRNA	Antisense to sRNA	rRNA + tRNA	Antisense to rRNA + tRNA	Intergenic region	Uniquely mapped reads onto chromosome with step-wise mapping
	Macrophage 1	177638	42086	36271	632662	6045599	348705	18165	869291	5481	660672	8836570
	Macrophage 2	93716	114689	110472	1501930	4813519	396361	13860	1788044	4081	794182	9630854
	Macrophage dRNA-seq 1	93716	114689	110472	1501930	4813519	396361	13860	1788044	4081	794182	9630854
	Macrophage dRNA-seq 2	78295	143519	105410	3062046	3793476	326211	13343	1133570	4038	911375	9571283
	4/74∆ssrA (InSPI2)	232200	58477	49951	1284651	4574181	214052	32581	1854084	347	817200	9593122
	4/74 InSPI2	204667	71126	39081	849854	3583315	161876	28549	2087357	600	571740	7902488

## Sheet: Dataset 3
	Dataset 3: The list of all chromosomal TSS expressed during intra-macrophage survival of strain 4/74. The expression of TSS was calculated by determining the TPM of the first 10 nt from the TSS, towards the direction of transcription (Materials and Methods). The TSS identified in this study are represented in red font.
	Condition expressed	TSS co-ordinate	Strand	SL identifier	Common gene name	Primary	Secondary	Internal	Orphan	Antisense	ESP PUV (TPM First 10 nt)	Macrophage PUV (TPM First 10 nt)	ESP PUV (TPM First 10 nt)	Macrophage PUV (TPM First 10 nt)	Fold Change Macrophage PUV vs ESP PUV	Expression in macrophage (Macrophage vs ESP)	inSPI2 PUV (TPM First 10 nt)	∆ssrA PUV (TPM First 10 nt)	inSPI2 PUV (TPM First 10 nt)	∆ssrA PUV (TPM First 10 nt)	Fold Change ∆ssrA PUV vs inSPI2 PUV	Up-regulated or Down-regulated by SsrA?
											Original PUV		Lower limit adjusted to 10				Original PUV		Lower limit adjusted to 10
	ESP	139	p	SL0001	thrL		1				667.515	2265.97	667.515	2265.97	3.39463	Up-regulated	2907.8	7013.91	2907.8	7013.91	2.4121	Down-regulated
	ESP	148	p	SL0001	thrL	1					716.436	2875.94	716.436	2875.94	4.01424	Up-regulated	3231.27	7466.5	3231.27	7466.5	2.3107	Down-regulated
	ESP	2920	p	SL0003	thrB			1			15.4487	305.382	15.4487	305.382	19.7674	Up-regulated	113.354	38.0606	113.354	38.0606	0.335769	Up-regulated
	ESP	3755	p	SL0004	thrC			1			59.2202	1456.07	59.2202	1456.07	24.5875	Up-regulated	247.443	150.588	247.443	150.588	0.608575
	ESP	5686	p	SL0005	yaaA					1	20.5983	35.418	20.5983	35.418	1.71946		12.4413	8.27404	12.4413	10	0.803777
	ESP	7483	m	SL0006	yaaJ	1					91.4051	381.727	91.4051	381.727	4.17622	Up-regulated	156.207	54.6087	156.207	54.6087	0.349592	Up-regulated
	ESP	7523	p	SL0007	talB		1				13.5177	11.806	13.5177	11.806	0.873377		5.52945	2.48221	10	10	1
	ESP	7619	p	SL0007	talB	1					158.993	154.265	158.993	154.265	0.970261		181.781	107.563	181.781	107.563	0.591716
	ESP	8703	p	SL0008	mog	1					233.019	126.718	233.019	126.718	0.54381		53.2209	76.9486	53.2209	76.9486	1.44583
	ESP	9950	m	SL0009	yaaH		1				12.2303	14.1672	12.2303	14.1672	1.15837		9.67653	8.27404	10	10	1
	ESP	9971	p	SL0009	yaaH					1	39.9093	19.6767	39.9093	19.6767	0.493035	Down-regulated	18.6619	8.27404	18.6619	10	0.535851
	ESP	11322	m	SL0011	yaaI	1					15.4487	10	15.4487	10	0.647302		31.7943	52.1265	31.7943	52.1265	1.63949
	ESP	11479	p	SL0012	dnaK	1					81.1059	95.2351	81.1059	95.2351	1.17421		161.736	92.6693	161.736	92.6693	0.572965
	ESP	11553	p	SL0012	dnaK		1				157.706	396.682	157.706	396.682	2.51532	Up-regulated	376.002	243.257	376.002	243.257	0.646955
	ESP	16493	m	STnc3200		1		1			20.5983	10	20.5983	10	0.485476	Down-regulated	15.206	25.6495	15.206	25.6495	1.68681
	ESP	17025	p	STnc3210		1				1	15.4487	11.806	15.4487	11.806	0.764205		66.3534	26.4769	66.3534	26.4769	0.399029	Up-regulated
	ESP	17964	p	SL0018	chiA			1			75.3126	55.8818	75.3126	55.8818	0.741997		49.0739	93.4967	49.0739	93.4967	1.90522
	ESP	25822	m	SL0022	bcfB	1		1			18.0235	181.812	18.0235	181.812	10.0875	Up-regulated	122.339	33.9236	122.339	33.9236	0.277292	Up-regulated
	ESP	27254	m	SL0023	bcfC					1	32.8286	25.1861	32.8286	25.1861	0.767201		17.9707	19.0303	17.9707	19.0303	1.05896
	ESP	27748	m	SL0023	bcfC					1	14.805	10	14.805	10	0.675445		6.22063	10.7563	10	10.7563	1.07563
	ESP	28979	m	SL0024	bcfD					1	8.36807	17.3155	10	17.3155	1.73155		33.1767	7.44664	33.1767	10	0.301416	Up-regulated
	InSPI2	29825	p	SL0025	bcfE					1	0.643698	10	10	10	1		2.07354	1.65481	10	10	1
	ESP	30339	m	SL0026	bfcF					1	15.4487	10	15.4487	10	0.647302		7.60299	13.2385	10	13.2385	1.32385
	ESP	36214	p	SL0033				1			26.3916	10	26.3916	10	0.378908	Down-regulated	11.7501	19.8577	11.7501	19.8577	1.69001
	ESP	38239	m	SL0034				1			50.8521	11.806	50.8521	11.806	0.232163	Down-regulated	41.4709	22.3399	41.4709	22.3399	0.538689
	ESP	38577	p	SL0034						1	18.6672	10.2319	18.6672	10.2319	0.548119		15.206	8.27404	15.206	10	0.657636
	ESP	39090	p	SL0035						1	33.4723	10	33.4723	10	0.298755	Down-regulated	29.0296	58.7457	29.0296	58.7457	2.02365	Down-regulated
	ESP	41629	p	STnc1010		1					178.304	89.7256	178.304	89.7256	0.503216	Down-regulated	172.104	158.862	172.104	158.862	0.923056
	ESP	44204	p	SL0039		1					21.242	10	21.242	10	0.470765	Down-regulated	14.5148	8.27404	14.5148	10	0.688952
	ESP	45888	p	SL0040	nhaA		1	1			54.0706	48.0111	54.0706	48.0111	0.887933		59.4416	25.6495	59.4416	25.6495	0.431508	Up-regulated
	ESP	46018	p	SL0040	nhaA		1	1			73.3816	39.3533	73.3816	39.3533	0.536284		89.1624	75.2938	89.1624	75.2938	0.844457
	ESP	46122	p	SL0040	nhaA		1				74.0252	148.756	74.0252	148.756	2.00953	Up-regulated	149.986	80.2582	149.986	80.2582	0.535104
	ESP	46158	p	SL0040	nhaA	1					289.664	525.761	289.664	525.761	1.81507		405.723	363.23	405.723	363.23	0.895267
	ESP	48214	m	SL0041	nhaR					1	16.7361	17.3155	16.7361	17.3155	1.03462		29.0296	22.3399	29.0296	22.3399	0.769556
	ESP	48433	m	SL0042				1			9.65547	10	10	10	1		15.8972	14.8933	15.8972	14.8933	0.936851
	ESP	52158	p	SL0045	yaaY	1					72.0942	52.7335	72.0942	52.7335	0.731453		20.0442	20.6851	20.0442	20.6851	1.03197
	ESP	52583	m	SL0044	rpsT	1					1782.4	1460.8	1782.4	1460.8	0.819567		4914.3	8468.48	4914.3	8468.48	1.72323
	ESP	52672	m	SL0044	rpsT		1				809.772	625.718	809.772	625.718	0.772709		1383.74	2122.29	1383.74	2122.29	1.53373
	ESP	52849	p	SL0046	ribF	1					50.2084	82.642	50.2084	82.642	1.64598		112.663	90.1871	112.663	90.1871	0.800507
	ESP	56399	p	SL0048	lspA		1	1			41.8404	98.3834	41.8404	98.3834	2.3514	Up-regulated	74.6475	66.1923	74.6475	66.1923	0.886732
	ESP	56528	p	SL0048	lspA	1		1			99.1295	266.816	99.1295	266.816	2.69159	Up-regulated	119.574	97.6337	119.574	97.6337	0.816511
	ESP	59458	p	SL0051				1			46.3462	25.1861	46.3462	25.1861	0.543434		32.4855	33.0962	32.4855	33.0962	1.0188
	ESP	60605	p	SL0052	rihC			1			25.7479	78.7067	25.7479	78.7067	3.05682	Up-regulated	25.5737	34.751	25.5737	34.751	1.35886
	ESP	61807	p	STnc3220		1				1	112.647	78.7067	112.647	78.7067	0.698701		69.8093	115.837	69.8093	115.837	1.65933
	ESP	62908	m	SL0054	citA2			1			47.6336	31.4827	47.6336	31.4827	0.660934		31.1031	12.4111	31.1031	12.4111	0.399029	Up-regulated
	ESP	63434	m	SL0054	citA2	1					21.242	20.4637	21.242	20.4637	0.963361		24.8825	12.4111	24.8825	12.4111	0.498787	Up-regulated
	ESP	71992	m	SL0062	citF2					1	17.3798	10	17.3798	10	0.575379		11.7501	28.1317	11.7501	28.1317	2.39418	Down-regulated
	ESP	73932	p	SL0065	dapB		1				27.679	10	27.679	10	0.361285	Down-regulated	10.3677	33.0962	10.3677	33.0962	3.19223	Down-regulated
	ESP	73988	p	SL0065	dapB	1					34.7597	45.6499	34.7597	45.6499	1.3133		107.133	200.232	107.133	200.232	1.869
	ESP	74847	p	DapZ		1					27468.5	654.053	27468.5	654.053	0.023811	Down-regulated	4788.5	14693.9	4788.5	14693.9	3.06857	Down-regulated
	ESP	75015	m	STnc3230		1		1			195.684	26.7603	195.684	26.7603	0.136752	Down-regulated	161.045	67.0197	161.045	67.0197	0.416155	Up-regulated
	ESP	75783	p	SL0067	carA	1					95.2673	14.1672	95.2673	14.1672	0.14871	Down-regulated	232.237	297.038	232.237	297.038	1.27903
	ESP	80468	p	SL0069	caiF	1					55.358	22.0379	55.358	22.0379	0.398097	Down-regulated	13.1324	20.6851	13.1324	20.6851	1.57512
	ESP	83991	m	SL0072	caiC			1			18.0235	10	18.0235	10	0.55483		27.6472	14.8933	27.6472	14.8933	0.538689
	ESP	92562	p	SL0080	yaaU			1			34.116	33.8439	34.116	33.8439	0.992024		51.8386	34.751	51.8386	34.751	0.670369
	ESP	93574	p	SL0081		1					63.0824	32.2697	63.0824	32.2697	0.511549		61.5151	34.751	61.5151	34.751	0.564918
	ESP	94100	p	SL0082			1				18.0235	251.861	18.0235	251.861	13.974	Up-regulated	67.7357	22.3399	67.7357	22.3399	0.32981	Up-regulated
	ESP	94112	p	SL0082		1					56.0017	704.425	56.0017	704.425	12.5786	Up-regulated	250.208	89.3597	250.208	89.3597	0.357142	Up-regulated
	ESP	95102	p	STnc4170		1					18.0235	62.9654	18.0235	62.9654	3.49351	Up-regulated	25.5737	36.4058	25.5737	36.4058	1.42356
	ESP	95382	m	SL0083		1					29.6101	290.428	29.6101	290.428	9.8084	Up-regulated	245.369	52.1265	245.369	52.1265	0.212441	Up-regulated
	ESP	95947	p	SL0084		1					12.2303	28.3344	12.2303	28.3344	2.31675	Up-regulated	7.60299	14.8933	10	14.8933	1.48933
	ESP	95965	p	SL0084				1			43.7715	54.3076	43.7715	54.3076	1.24071		24.1913	44.6798	24.1913	44.6798	1.84694
	ESP	100815	p	SL0088	folA	1					22.5294	93.661	22.5294	93.661	4.15727	Up-regulated	28.3384	24.8221	28.3384	24.8221	0.875918
	ESP	101483	m	STnc3240		1		1			93.9799	79.4938	93.9799	79.4938	0.845859		86.3976	66.1923	86.3976	66.1923	0.766136
	ESP	102276	m	SL0089	apaH	1					129.383	206.212	129.383	206.212	1.5938		80.8682	75.2938	80.8682	75.2938	0.931068
	ESP	102291	p	SL0090	apaG					1	32.8286	13.3801	32.8286	13.3801	0.407576	Down-regulated	13.8236	8.27404	13.8236	10	0.7234
	ESP	102842	m	SL0090	apaG		1				122.946	306.956	122.946	306.956	2.49667	Up-regulated	132.707	148.933	132.707	148.933	1.12227
	ESP	103091	m	SL0090	apaG	1		1			102.992	200.702	102.992	200.702	1.94872		80.8682	62.8827	80.8682	62.8827	0.777595
	ESP	103130	m	SL0091	ksgA			1			23.1731	164.497	23.1731	164.497	7.09861	Up-regulated	43.5444	31.4414	43.5444	31.4414	0.722053
	ESP	103644	m	SL0091	ksgA	1		1			1577.7	390.385	1577.7	390.385	0.247439	Down-regulated	1416.92	2263.78	1416.92	2263.78	1.59767
	ESP	103692	p	SL0092	pdxA					1	21.242	16.5284	21.242	16.5284	0.778099		11.7501	34.751	11.7501	34.751	2.95751	Down-regulated
	ESP	107850	p	SL0094	imp					1	49.5647	22.8249	49.5647	22.8249	0.460508	Down-regulated	58.7504	48.8169	58.7504	48.8169	0.83092
	ESP	108220	m	SL0094	imp		1				65.6572	202.276	65.6572	202.276	3.08079	Up-regulated	124.413	105.908	124.413	105.908	0.851262
	ESP	108304	m	SL0094	imp	1					207.271	162.923	207.271	162.923	0.786039		190.075	195.267	190.075	195.267	1.02732
	ESP	108316	m	SL0094	imp		1				80.4622	42.5016	80.4622	42.5016	0.528218		49.0739	19.0303	49.0739	19.0303	0.387789	Up-regulated
	ESP	108324	p	SL0095	djlA	1					93.9799	64.5395	93.9799	64.5395	0.686737		141.001	127.42	141.001	127.42	0.903684
	ESP	113046	m	SL0097	hepA	1					75.9563	68.4748	75.9563	68.4748	0.901502		85.7064	73.639	85.7064	73.639	0.8592
	ESP	113106	m	SL0097	hepA		1	1			52.7832	14.9543	52.7832	14.9543	0.283315	Down-regulated	33.1767	38.0606	33.1767	38.0606	1.14721
	ESP	115460	m	SL0098	polB	1					60.5076	80.2808	60.5076	80.2808	1.32679		30.412	44.6798	30.412	44.6798	1.46915
	ESP	116052	m	SL0099				1			21.242	12.5931	21.242	12.5931	0.592838		16.5883	19.0303	16.5883	19.0303	1.14721
	ESP	116128	m	SL0099		1					26.3916	28.3344	26.3916	28.3344	1.07361		26.2649	47.162	26.2649	47.162	1.79563
	ESP	116627	p	SL0100		1					21.242	13.3801	21.242	13.3801	0.62989		4.14709	1.65481	10	10	1
	ESP	117789	m	SL0101	araD			1			113.935	26.7603	113.935	26.7603	0.234874	Down-regulated	35.9414	56.2635	35.9414	56.2635	1.56542
	ESP	121475	p	SL0104	araC	1					128.74	43.2887	128.74	43.2887	0.33625	Down-regulated	20.0442	28.1317	20.0442	28.1317	1.40348
	ESP	122527	p	SL0105	yabI	1					30.2538	107.828	30.2538	107.828	3.56412	Up-regulated	8.98535	6.61923	10	10	1
	ESP	122585	p	SL0105	yabI		1				23.1731	125.931	23.1731	125.931	5.43434	Up-regulated	33.8679	29.7866	33.8679	29.7866	0.879493
	ESP	126802	m	SroA		1					12736.8	667.433	12736.8	667.433	0.0524017	Down-regulated	5131.33	10846.4	5131.33	10846.4	2.11377	Down-regulated
	ESP	126895	p	SL0109	yabN					1	28.3227	11.0189	28.3227	11.0189	0.38905	Down-regulated	11.0589	10.7563	11.0589	10.7563	0.972634
	ESP	128547	m	SL0109	yabN	1					23.1731	18.8896	23.1731	18.8896	0.815152		6.91181	9.92885	10	10	1
	ESP	128577	p	SgrS		1					1396.18	380.94	1396.18	380.94	0.272845	Down-regulated	535.665	894.424	535.665	894.424	1.66974
	ESP	128995	m						1		30.2538	92.8739	30.2538	92.8739	3.06983	Up-regulated	277.164	292.074	277.164	292.074	1.0538
	ESP	133941	m	SL0114	leuL	1					1804.93	4420.17	1804.93	4420.17	2.44894	Up-regulated	8198.79	10324.4	8198.79	10324.4	1.25925
	InSPI2	135802	p	SL0116	ilvI	1					3.86219	83.4291	10	83.4291	8.34291	Up-regulated	105.06	108.39	105.06	108.39	1.0317
	ESP	137658	p	SL0117	ilvH			1			22.5294	81.0679	22.5294	81.0679	3.59831	Up-regulated	118.192	123.283	118.192	123.283	1.04308
	ESP	138274	m	STnc1500		1					37.9782	13.3801	37.9782	13.3801	0.352311	Down-regulated	19.3531	23.9947	19.3531	23.9947	1.23984
	ESP	138281	p	SL0118	fruR	1					133.245	38.5663	133.245	38.5663	0.289438	Down-regulated	51.1474	41.3702	51.1474	41.3702	0.808843
	ESP	139906	p	SL0119	mraZ	1					222.719	447.054	222.719	447.054	2.00725	Up-regulated	278.546	191.958	278.546	191.958	0.689142
	ESP	141689	m	SL0121	ftsL					1	14.805	10	14.805	10	0.675445		8.29417	5.79183	10	10	1
	ESP	149685	p	SL0128	murG	1		1			42.4841	134.588	42.4841	134.588	3.16798	Up-regulated	60.8239	40.5428	60.8239	40.5428	0.66656
	ESP	152498	p	SL0130	ddl	1		1			38.6219	114.912	38.6219	114.912	2.9753	Up-regulated	48.3827	47.9894	48.3827	47.9894	0.991873
	ESP	152566	p	SL0130	ddl		1	1			151.913	250.287	151.913	250.287	1.64757		124.413	94.3241	124.413	94.3241	0.758156
	ESP	153123	p	SL0131	ftsQ	1		1			158.35	277.048	158.35	277.048	1.74959		87.78	88.5323	87.78	88.5323	1.00857
	ESP	153253	p	SL0131	ftsQ		1	1			134.533	188.896	134.533	188.896	1.40409		83.6329	78.6034	83.6329	78.6034	0.939862
	Macrophage	154214	n	SL0131	ftsQ					1	1.2874	25.1861	10	25.1861	2.51861	Up-regulated	15.206	1.65481	15.206	10	0.657636
	ESP	156887	p	SL0134	lpxC	1					422.266	535.993	422.266	535.993	1.26933		504.562	469.138	504.562	469.138	0.929793
	ESP	158081	p	SL0135	yacA	1					354.034	179.451	354.034	179.451	0.506876		203.898	276.353	203.898	276.353	1.35535
	ESP	160519	p	SL0136	secA			1			58.5765	133.801	58.5765	133.801	2.28422	Up-regulated	56.6768	58.7457	56.6768	58.7457	1.0365
	ESP	161417	p	SL0137	mutT	1					124.234	66.1136	124.234	66.1136	0.532171		146.53	183.684	146.53	183.684	1.25355
	ESP	162506	m	SL0138	yacG	1		1			29.6101	29.9085	29.6101	29.9085	1.01008		29.7208	23.1673	29.7208	23.1673	0.779499
	ESP	163300	m	SL0139	yacF	1		1			21.8857	27.5473	21.8857	27.5473	1.25869		29.0296	25.6495	29.0296	25.6495	0.883565
	ESP	163935	m	SL0140	coaE		1				131.314	104.68	131.314	104.68	0.79717		128.56	174.582	128.56	174.582	1.35799
	ESP	164007	p	SL0141	guaC	1					136.464	85.0032	136.464	85.0032	0.622899		237.075	168.79	237.075	168.79	0.711971
	ESP	169304	m	SL0145	nadC	1					24.4605	68.4748	24.4605	68.4748	2.7994	Up-regulated	56.6768	59.5731	56.6768	59.5731	1.0511
	ESP	169327	p	SL0146	ampD	1					33.4723	122.782	33.4723	122.782	3.66818	Up-regulated	49.0739	38.888	49.0739	38.888	0.792438
	ESP	170943	m	SL0148				1			25.1042	17.3155	25.1042	17.3155	0.689744		60.1327	67.0197	60.1327	67.0197	1.11453
	ESP	173489	m	SL0149		1		1			22.5294	44.8628	22.5294	44.8628	1.9913		134.089	106.735	134.089	106.735	0.796002
	ESP	174901	m	SL0150	aroP	1					39.2656	76.3455	39.2656	76.3455	1.94434		136.854	225.054	136.854	225.054	1.64448
	ESP	175198	p	SL0151	pdhR		1				15.4487	10	15.4487	10	0.647302		8.29417	25.6495	10	25.6495	2.56495	Down-regulated
	ESP	175261	p	SL0151	pdhR	1					139.039	672.942	139.039	672.942	4.83996	Up-regulated	268.869	220.09	268.869	220.09	0.818574
	ESP	180940	p	SL0154	lpdA	1					334.079	503.723	334.079	503.723	1.50779		499.724	483.204	499.724	483.204	0.966942
	ESP	185745	p	SL0159	acnB	1					62.4387	77.1326	62.4387	77.1326	1.23533		42.8532	44.6798	42.8532	44.6798	1.04262
	ESP	189389	p	SL0161	yacL		1				25.1042	14.9543	25.1042	14.9543	0.595688		40.7797	56.2635	40.7797	56.2635	1.37969
	ESP	189419	m	SL0160		1					75.9563	29.1215	75.9563	29.1215	0.383398	Down-regulated	59.4416	81.0856	59.4416	81.0856	1.36412
	ESP	189553	p	SL0161	yacL	1					36.6908	35.418	36.6908	35.418	0.965311		8.98535	19.8577	10	19.8577	1.98577
	ESP	193360	p	SL0165			1	1			144.188	156.626	144.188	156.626	1.08626		155.516	189.476	155.516	189.476	1.21837
	ESP	195192	p	SL0167	speE					1	20.5983	14.9543	20.5983	14.9543	0.725994		56.6768	59.5731	56.6768	59.5731	1.0511
	ESP	196349	m	SL0168	yacC	1					66.3009	245.565	66.3009	245.565	3.7038	Up-regulated	212.884	239.12	212.884	239.12	1.12324
	ESP	199110	m	SL0170	gcd			1			20.5983	49.5852	20.5983	49.5852	2.40724	Up-regulated	83.6329	36.4058	83.6329	36.4058	0.435305	Up-regulated
	ESP	200644	m	SL0170	gcd	1					388.15	99.1704	388.15	99.1704	0.255495	Down-regulated	156.207	50.4717	156.207	50.4717	0.323108	Up-regulated
	ESP	200741	p	SL0171	hpt	1					157.706	81.855	157.706	81.855	0.519035		197.678	311.931	197.678	311.931	1.57798
	ESP	201031	p	SL0171	hpt			1			59.2202	72.4102	59.2202	72.4102	1.22273		55.9857	81.0856	55.9857	81.0856	1.44833
	ESP	201302	p	SL0171	hpt			1			223.363	75.5584	223.363	75.5584	0.338276	Down-regulated	213.575	194.44	213.575	194.44	0.910407
	ESP	202041	m	SL0172	yadF			1			128.096	628.079	128.096	628.079	4.9032	Up-regulated	595.798	515.473	595.798	515.473	0.865181
	ESP	202101	m	SL0172	yadF	1					138.395	463.582	138.395	463.582	3.3497	Up-regulated	782.417	803.41	782.417	803.41	1.02683
	ESP	202791	m	SL0173	yadG					1	15.4487	10	15.4487	10	0.647302		17.2795	25.6495	17.2795	25.6495	1.48439
	ESP	208396	p	SL0178	stiA					1	32.1849	10.2319	32.1849	10.2319	0.317909	Down-regulated	24.8825	11.5837	24.8825	11.5837	0.465534	Up-regulated
	ESP	209257	p	SL0179	yadI	1					84.3244	10	84.3244	10	0.11859	Down-regulated	6.22063	7.44664	10	10	1
	ESP	209971	m	STnc4190		1				1	39.2656	17.3155	39.2656	17.3155	0.440984	Down-regulated	67.7357	104.253	67.7357	104.253	1.53911
	ESP	211469	m	SL0181	panD	1					265.847	242.417	265.847	242.417	0.911864		502.489	600.696	502.489	600.696	1.19544
	ESP	211519	m	SL0181	panD		1	1			42.4841	25.1861	42.4841	25.1861	0.592838		45.6179	61.2279	45.6179	61.2279	1.34219
	ESP	215415	m	SL0185	pcnB	1					70.1631	154.265	70.1631	154.265	2.19867	Up-regulated	271.634	253.186	271.634	253.186	0.932084
	ESP	216735	p	SL0187	dksA					1	10.2992	10	10.2992	10	0.970953		8.29417	5.79183	10	10	1
	ESP	216901	m	SL0187	dksA	1					1017.04	744.565	1017.04	744.565	0.732089		1046.45	1016.88	1046.45	1016.88	0.971744
	ESP	217132	m	SL0187	dksA		1	1			199.546	221.953	199.546	221.953	1.11229		99.5301	75.2938	99.5301	75.2938	0.756493
	ESP	217322	m	SL0187	dksA		1	1			68.8757	51.1593	68.8757	51.1593	0.742778		38.015	24.8221	38.015	24.8221	0.652957
	ESP	218298	m	SL0189	ligT	1					117.153	129.079	117.153	129.079	1.1018		136.163	131.557	136.163	131.557	0.966177
	ESP	220480	p	SL0191	mrcB	1		1			22.5294	37.7792	22.5294	37.7792	1.67688		31.1031	21.5125	31.1031	21.5125	0.691651
	LSP	223680	p	SL0192	fhuA	1					0	106.254	10	106.254	10.6254	Up-regulated	2.76472	0	10	10	1
	ESP	231286	p	SL0197	stfC	1					15.4487	10	15.4487	10	0.647302		25.5737	8.27404	25.5737	10	0.391027	Up-regulated
	Macrophage	234636	n	SL0198	stfD					1	1.93109	49.5852	10	49.5852	4.95852	Up-regulated	13.1324	1.65481	13.1324	10	0.761473
	ESP	237091	p	STnc1510		1		1			251.042	145.607	251.042	145.607	0.580012		137.545	186.993	137.545	186.993	1.35951
	ESP	238519	m	SL0203	hemL	1					67.5883	66.9007	67.5883	66.9007	0.989827		73.9564	48.8169	73.9564	48.8169	0.660076
	ESP	238537	p	SL0204	yadQ	1					43.7715	28.3344	43.7715	28.3344	0.647326		50.4562	57.9183	50.4562	57.9183	1.14789
	ESP	239577	p	SL0204	yadQ			1			97.8421	36.2051	97.8421	36.2051	0.370036	Down-regulated	161.736	97.6337	161.736	97.6337	0.60366
	ESP	240111	p	SL0205	yadR	1					259.41	665.859	259.41	665.859	2.56682	Up-regulated	589.577	794.308	589.577	794.308	1.34725
	ESP	241011	p	SL0206	yadS					1	15.4487	87.3644	15.4487	87.3644	5.65511	Up-regulated	23.5002	23.1673	23.5002	23.1673	0.985837
	ESP	241303	m	SL0206	yadS	1		1			55.358	23.612	55.358	23.612	0.426533	Down-regulated	24.1913	30.614	24.1913	30.614	1.26549
	ESP	241377	m	SL0206	yadS		1	1			24.4605	20.4637	24.4605	20.4637	0.836603		12.4413	19.0303	12.4413	19.0303	1.52961
	ESP	242785	m	SL0208	pfs	1					70.8068	183.387	70.8068	183.387	2.58996	Up-regulated	143.074	149.76	143.074	149.76	1.04673
	ESP	242876	p	SL0209	dgt	1					32.1849	51.1593	32.1849	51.1593	1.58955		24.8825	21.5125	24.8825	21.5125	0.864563
	ESP	243660	p	SL0209	dgt			1			37.9782	44.8628	37.9782	44.8628	1.18128		42.162	40.5428	42.162	40.5428	0.961595
	ESP	243714	m	SL0209	dgt					1	22.5294	11.0189	22.5294	11.0189	0.489091	Down-regulated	11.7501	12.4111	11.7501	12.4111	1.05625
	ESP	244039	p	SL0210	htrA		1	1			23.1731	92.0868	23.1731	92.0868	3.97386	Up-regulated	83.6329	37.2332	83.6329	37.2332	0.445198	Up-regulated
	ESP	244441	p	SL0210	htrA	1					65.0135	253.436	65.0135	253.436	3.8982	Up-regulated	52.5298	47.9894	52.5298	47.9894	0.913567
	ESP	244448	p	SL0210	htrA		1				71.4505	312.466	71.4505	312.466	4.37318	Up-regulated	57.368	51.2991	57.368	51.2991	0.89421
	ESP	246049	p	SL0211	cdaR	1					41.8404	100.745	41.8404	100.745	2.40783	Up-regulated	8.98535	4.13702	10	10	1
	ESP	247726	m	SL0212	yaeH	1					1550.67	489.556	1550.67	489.556	0.315706	Down-regulated	279.237	234.155	279.237	234.155	0.838554
	ESP	247913	p	SL0213		1					21.8857	343.161	21.8857	343.161	15.6797	Up-regulated	109.898	17.3755	109.898	17.3755	0.158106	Up-regulated
	ESP	247971	p	SL0213				1			35.4034	209.36	35.4034	209.36	5.91355	Up-regulated	94.6918	21.5125	94.6918	21.5125	0.227185	Up-regulated
	ESP	248024	m	SL0212	yaeH		1			1	9.01177	10	10	10	1		26.2649	32.2688	26.2649	32.2688	1.22859
	ESP	248960	p	SL0213				1			20.5983	156.626	20.5983	156.626	7.60384	Up-regulated	27.6472	17.3755	27.6472	17.3755	0.628471
	ESP	249153	p	STnc3110		1		1			88.8303	312.466	88.8303	312.466	3.51756	Up-regulated	109.898	52.9539	109.898	52.9539	0.481847	Up-regulated
	ESP	250139	m	SL0214	dapD	1		1			100.417	225.888	100.417	225.888	2.2495	Up-regulated	621.372	461.692	621.372	461.692	0.74302
	ESP	253119	m	SL0215	glnD	1		1			76.6	146.394	76.6	146.394	1.91115		143.074	146.451	143.074	146.451	1.0236
	ESP	253889	m	SL0216	map	1					84.9681	89.7256	84.9681	89.7256	1.05599		123.03	107.563	123.03	107.563	0.874278
	ESP	254126	p	t44		1					97.8421	123.57	97.8421	123.57	1.26295		257.119	161.344	257.119	161.344	0.627506
	ESP	257033	p	SL0220	frr		1				249.111	195.98	249.111	195.98	0.786716		317.943	533.676	317.943	533.676	1.67853
	ESP	257086	p	SL0220	frr	1					517.533	504.51	517.533	504.51	0.974836		620.681	881.186	620.681	881.186	1.41971
	ESP	260604	p	SL0224	yaeL	1		1			141.614	251.861	141.614	251.861	1.77851		133.398	155.552	133.398	155.552	1.16608
	ESP	261774	p	SL0224	yaeL			1			158.35	495.852	158.35	495.852	3.13137	Up-regulated	288.222	268.079	288.222	268.079	0.930111
	ESP	261798	p	SL0224	yaeL			1			133.245	480.111	133.245	480.111	3.60321	Up-regulated	219.796	258.978	219.796	258.978	1.17827
	ESP	264828	p	SL0226	hlpA	1					342.447	491.13	342.447	491.13	1.43418		506.636	535.331	506.636	535.331	1.05664
	ESP	266079	p	SL0227	lpxD			1			271.64	358.903	271.64	358.903	1.32124		234.31	306.14	234.31	306.14	1.30656
	ESP	266145	p	SL0227	lpxD			1			308.331	374.644	308.331	374.644	1.21507		314.487	426.113	314.487	426.113	1.35495
	ESP	267220	p	SL0229	lpxA			1			253.617	420.294	253.617	420.294	1.6572		262.649	253.186	262.649	253.186	0.963971
	ESP	272694	p	SL0233	accA		1	1			41.1967	136.163	41.1967	136.163	3.30518	Up-regulated	49.765	41.3702	49.765	41.3702	0.831311
	ESP	272743	p	SL0233	accA		1	1			146.763	77.9196	146.763	77.9196	0.530921		107.824	186.166	107.824	186.166	1.72657
	ESP	272829	p	SL0233	accA	1		1			161.568	379.366	161.568	379.366	2.34803	Up-regulated	248.825	183.684	248.825	183.684	0.738204
	ESP	274993	p	SL0234				1			21.242	19.6767	21.242	19.6767	0.926309		17.9707	21.5125	17.9707	21.5125	1.19709
	ESP	275994	p	SL0235	ldcC	1					43.1278	51.1593	43.1278	51.1593	1.18623		62.2063	67.8472	62.2063	67.8472	1.09068
	ESP	278195	p	SL0236	yaeR	1					74.6689	96.0222	74.6689	96.0222	1.28597		52.5298	102.598	52.5298	102.598	1.95314
	ESP	278642	p	SL0237	mesJ	1					40.553	44.0757	40.553	44.0757	1.08687		49.0739	57.9183	49.0739	57.9183	1.18023
	ESP	280139	m	SL0238	rof			1			307.044	213.295	307.044	213.295	0.694673		258.502	228.364	258.502	228.364	0.883412
	ESP	280527	m	SL0239	yaeP		1				791.105	414.784	791.105	414.784	0.52431		488.665	416.184	488.665	416.184	0.851676
	ESP	280561	m	SL0239	yaeP	1					560.661	196.767	560.661	196.767	0.350955	Down-regulated	212.884	269.734	212.884	269.734	1.26705
	ESP	280584	p	SL0240	yaeQ		1				15.4487	95.2351	15.4487	95.2351	6.16458	Up-regulated	59.4416	18.2029	59.4416	18.2029	0.306232	Up-regulated
	ESP	280665	p	SL0240	yaeQ	1					65.6572	155.839	65.6572	155.839	2.37353	Up-regulated	102.295	67.0197	102.295	67.0197	0.655163
	ESP	281385	p	SL0241	yaeJ			1			98.4858	88.9386	98.4858	88.9386	0.90306		97.4565	57.0909	97.4565	57.0909	0.585809
	ESP	284237	m	SL0243	proS	1					100.417	70.049	100.417	70.049	0.697582		143.074	103.426	143.074	103.426	0.722879
	ESP	284388	m	SL0244	yaeB			1			30.2538	45.6499	30.2538	45.6499	1.5089		24.1913	20.6851	24.1913	20.6851	0.855063
	ESP	285092	m	SL0224	yaeB	1		1			43.7715	103.893	43.7715	103.893	2.37353	Up-regulated	58.0592	60.4005	58.0592	60.4005	1.04033
	ESP	285422	m	SL0245	rcsF	1					180.235	162.136	180.235	162.136	0.899578		147.913	203.541	147.913	203.541	1.37609
	ESP	285531	m	SL0245	rcsF		1	1			171.867	305.382	171.867	305.382	1.77685		564.004	527.884	564.004	527.884	0.935958
	ESP	285587	m	SL0245	rcsF		1	1			142.257	254.223	142.257	254.223	1.78706		719.519	749.628	719.519	749.628	1.04185
	ESP	286407	m	SL0246	metQ	1		1			72.7379	129.866	72.7379	129.866	1.7854		355.958	276.353	355.958	276.353	0.776364
	ESP	288115	m	SL0248	abc	1					51.4958	65.3266	51.4958	65.3266	1.26858		641.416	523.747	641.416	523.747	0.816548
	ESP	288208	p	SL0249	yaeD	1					83.037	159.775	83.037	159.775	1.92414		124.413	135.694	124.413	135.694	1.09068
	ESP	298151	p	SL0253	yafD		1				124.877	75.5584	124.877	75.5584	0.605061		83.6329	73.639	83.6329	73.639	0.880503
	ESP	298160	p	SL0253	yafD	1					124.877	80.2808	124.877	80.2808	0.642877		85.7064	72.8116	85.7064	72.8116	0.849546
	ESP	301308	m	SL0255	dniR	1					819.427	498.213	819.427	498.213	0.608002		842.55	1025.98	842.55	1025.98	1.21771
	ESP	301555	p	SL0256	gloB					1	148.05	23.612	148.05	23.612	0.159486	Down-regulated	22.809	52.9539	22.809	52.9539	2.32162	Down-regulated
	ESP	301943	p	SL0257	yafS	1				1	9.01177	10	10	10	1		11.0589	7.44664	11.0589	10	0.904249
	ESP	302111	p	SL0257	yafS		1				77.8874	59.03	77.8874	59.03	0.757889		29.0296	65.3649	29.0296	65.3649	2.25166	Down-regulated
	ESP	303264	p	SL0259	dnaQ	1				1	14.805	14.1672	14.805	14.1672	0.956917		19.3531	17.3755	19.3531	17.3755	0.897816
	ESP	303348	p	SL0259	dnaQ		1			1	177.661	119.634	177.661	119.634	0.673386		102.986	191.13	102.986	191.13	1.85589
	ESP	303848	m	SL0259	dnaQ					1	28.9664	13.3801	28.9664	13.3801	0.461919	Down-regulated	25.5737	13.2385	25.5737	13.2385	0.51766
	ESP	328710	m	SL0282						1	25.7479	15.7413	25.7479	15.7413	0.611364		20.0442	31.4414	20.0442	31.4414	1.5686
	ESP	335662	p	SL0286				1			167.361	102.319	167.361	102.319	0.611364		165.883	134.039	165.883	134.039	0.808034
	ESP	336867	p	SL0287				1			138.395	120.421	138.395	120.421	0.870127		156.207	87.7049	156.207	87.7049	0.561466
	ESP	337000	p	SL0288	sciX		1	1			97.8421	80.2808	97.8421	80.2808	0.820514		144.457	158.034	144.457	158.034	1.09399
	ESP	337112	p	SL0288	sciX	1		1			69.5194	85.7903	69.5194	85.7903	1.23405		102.986	132.385	102.986	132.385	1.28546
	ESP	339272	p	SL0291		1					66.9446	18.8896	66.9446	18.8896	0.282168	Down-regulated	59.4416	52.1265	59.4416	52.1265	0.876936
	ESP	340214	p	SL0293		1					10.2992	10	10.2992	10	0.970953		6.22063	5.79183	10	10	1
	ESP	347905	p	SL0300	sinR		1				166.718	26.7603	166.718	26.7603	0.160512	Down-regulated	34.5591	37.2332	34.5591	37.2332	1.07738
	ESP	348004	p	SL0300	sinR	1					173.798	28.3344	173.798	28.3344	0.16303	Down-regulated	24.1913	38.888	24.1913	38.888	1.60752
	ESP	349421	m	SL0302	pagN			1			45.7025	1176.67	45.7025	1176.67	25.7462	Up-regulated	252.281	69.502	252.281	69.502	0.275494	Up-regulated
	ESP	349511	m	SL0302	pagN			1			83.6807	776.835	83.6807	776.835	9.28332	Up-regulated	246.06	78.6034	246.06	78.6034	0.319448	Up-regulated
	ESP	349691	m	SL0302	pagN			1			301.251	1343.52	301.251	1343.52	4.45982	Up-regulated	323.473	96.8063	323.473	96.8063	0.299272	Up-regulated
	ESP	350123	m	SL0302	pagN	1					37.3345	666.646	37.3345	666.646	17.856	Up-regulated	232.928	25.6495	232.928	25.6495	0.110118	Up-regulated
	ESP	350159	p						1		75.3126	35.418	75.3126	35.418	0.47028	Down-regulated	35.2502	44.6798	35.2502	44.6798	1.2675
	ESP	350260	p						1		57.2891	73.9843	57.2891	73.9843	1.29142		66.3534	67.8472	66.3534	67.8472	1.02251
	ESP	351992	m	SL0304	yafV	1					65.6572	145.607	65.6572	145.607	2.21769	Up-regulated	72.574	56.2635	72.574	56.2635	0.775257
	ESP	353196	m	SL0305	fadE			1			111.36	73.1972	111.36	73.1972	0.657304		51.1474	41.3702	51.1474	41.3702	0.808843
	ESP	353200	m	SL0305	fadE			1			112.647	81.0679	112.647	81.0679	0.719662		50.4562	41.3702	50.4562	41.3702	0.819923
	ESP	353440	m	SL0305	fadE			1			59.8639	187.322	59.8639	187.322	3.12913	Up-regulated	41.4709	57.0909	41.4709	57.0909	1.37665
	ESP	354563	m	SL0305	fadE	1					24.4605	136.163	24.4605	136.163	5.56663	Up-regulated	3.45591	3.30962	10	10	1
	ESP	354728	p	SL0306	ghmA	1					101.704	92.8739	101.704	92.8739	0.913176		105.06	100.943	105.06	100.943	0.96082
	ESP	355453	m	SL0306	ghmA					1	34.116	22.0379	34.116	22.0379	0.645969		29.0296	19.8577	29.0296	19.8577	0.68405
	ESP	356321	p	SL0308	yafK					1	57.2891	30.6956	57.2891	30.6956	0.535802		24.8825	42.1976	24.8825	42.1976	1.69587
	ESP	357107	m	SL0308	yafK	1					85.6118	88.1515	85.6118	88.1515	1.02967		168.648	161.344	168.648	161.344	0.956689
	ESP	357155	m	SL0308	yafK		1				18.0235	13.3801	18.0235	13.3801	0.74237		8.29417	4.96443	10	10	1
	ESP	357260	p	SL0309	dbh	1					71.4505	174.729	71.4505	174.729	2.44545	Up-regulated	45.6179	40.5428	45.6179	40.5428	0.888747
	ESP	357566	p	SL0309	dbh			1			12.2303	55.0947	12.2303	55.0947	4.50478	Up-regulated	36.6326	24.8221	36.6326	24.8221	0.677597
	ESP	358401	p	SL0310		1					52.1395	70.049	52.1395	70.049	1.34349		47.6915	76.1212	47.6915	76.1212	1.59612
	ESP	358599	p	SL0310				1			27.679	55.8818	27.679	55.8818	2.01892	Up-regulated	26.2649	58.7457	26.2649	58.7457	2.23666	Down-regulated
	ESP	358631	m	SL0310						1	16.0924	10	16.0924	10	0.62141		25.5737	37.2332	25.5737	37.2332	1.45592
	ESP	361530	p	SL0312	pepD					1	9.01177	18.8896	10	18.8896	1.88896		33.1767	14.0659	33.1767	14.0659	0.423969	Up-regulated
	ESP	361986	m	SL0312	pepD	1					150.625	383.302	150.625	383.302	2.54474	Up-regulated	257.119	165.481	257.119	165.481	0.643596
	ESP	362099	p	SL0313	gpt	1					61.1513	139.311	61.1513	139.311	2.27813	Up-regulated	156.207	158.862	156.207	158.862	1.01699
	ESP	362677	p	SL0314	frsA	1					222.719	155.052	222.719	155.052	0.696177		198.369	235.81	198.369	235.81	1.18875
	ESP	363987	p	SL0315	crl	1					455.738	581.642	455.738	581.642	1.27626		651.784	977.992	651.784	977.992	1.50049
	ESP	365022	p	SL0316	phoE					1	38.6219	19.6767	38.6219	19.6767	0.50947		35.2502	51.2991	35.2502	51.2991	1.45528
	ESP	365757	p	SL0317	proB	1					36.0471	44.0757	36.0471	44.0757	1.22273		58.0592	58.7457	58.0592	58.7457	1.01182
	ESP	370206	p	SL0322		1					216.282	129.866	216.282	129.866	0.600446		18.6619	18.2029	18.6619	18.2029	0.975405
	ESP	370668	m						1		25.1042	10	25.1042	10	0.398339	Down-regulated	15.8972	9.10145	15.8972	10	0.629043
	ESP	375384	m	SL0326						1	13.5177	10	13.5177	10	0.739773		14.5148	16.5481	14.5148	16.5481	1.14008
	ESP	376115	p	STnc3270		1					33.4723	36.9921	33.4723	36.9921	1.10516		51.8386	46.3346	51.8386	46.3346	0.893825
	ESP	379734	m	SL0332	stbD			1			21.242	13.3801	21.242	13.3801	0.62989		27.6472	67.0197	27.6472	67.0197	2.4241	Down-regulated
	ESP	381314	p	SL0333	stbC					1	18.0235	33.8439	18.0235	33.8439	1.87776		28.3384	11.5837	28.3384	11.5837	0.408762	Up-regulated
	ESP	381550	p	SL0333	stbC					1	18.6672	49.5852	18.6672	49.5852	2.65627	Up-regulated	15.8972	20.6851	15.8972	20.6851	1.30118
	ESP	385010	p	SL0336			1				9.65547	10	10	10	1		2.07354	5.79183	10	10	1
	ESP	385054	p	SL0336		1					197.615	88.9386	197.615	88.9386	0.450059	Down-regulated	80.8682	49.6443	80.8682	49.6443	0.613891
	ESP	386381	p	STnc1700		1					60.5076	22.8249	60.5076	22.8249	0.377224	Down-regulated	89.1624	40.5428	89.1624	40.5428	0.454708	Up-regulated
	ESP	386492	p	SL0338		1					19.9546	10	19.9546	10	0.501137	Down-regulated	13.8236	7.44664	13.8236	10	0.7234
	ESP	387604	p	SL0338				1			27.679	10	27.679	10	0.361285	Down-regulated	24.8825	19.0303	24.8825	19.0303	0.764806
	ESP	388229	p	SL0339		1					74.0252	44.8628	74.0252	44.8628	0.606047		43.5444	57.9183	43.5444	57.9183	1.3301
	ESP	391338	m	SL0343						1	20.5983	10	20.5983	10	0.485476	Down-regulated	21.4266	16.5481	21.4266	16.5481	0.772315
	ESP	391397	m	SL0343						1	28.9664	10	28.9664	10	0.345228	Down-regulated	15.8972	3.30962	15.8972	10	0.629043
	ESP	393458	p	SL0346						1	27.0353	14.9543	27.0353	14.9543	0.553139		26.9561	31.4414	26.9561	31.4414	1.16639
	ESP	400810	m	SL0349						1	22.5294	36.9921	22.5294	36.9921	1.64195		44.9268	35.5784	44.9268	35.5784	0.79192
	ESP	401249	p	SL0351		1					19.3109	10	19.3109	10	0.517841		4.83827	37.2332	10	37.2332	3.72332	Down-regulated
	ESP	401251	m	SL0350						1	26.3916	10	26.3916	10	0.378908	Down-regulated	8.29417	26.4769	10	26.4769	2.64769	Down-regulated
	ESP	402753	p	SL0352	mod	1					27.0353	22.0379	27.0353	22.0379	0.815152		40.0885	48.8169	40.0885	48.8169	1.21773
	ESP	407911	p	SL0354		1					406.173	71.6231	406.173	71.6231	0.176336	Down-regulated	252.972	121.628	252.972	121.628	0.480798	Up-regulated
	ESP	409536	p	SL0356		1		1			34.116	32.2697	34.116	32.2697	0.945883		35.2502	19.8577	35.2502	19.8577	0.563335
	ESP	409697	p	SL0356				1			35.4034	28.3344	35.4034	28.3344	0.800331		25.5737	19.0303	25.5737	19.0303	0.744136
	ESP	411113	m	SL0358						1	13.5177	11.806	13.5177	11.806	0.873377		22.1178	17.3755	22.1178	17.3755	0.785589
	ESP	414872	m	SL0360	yahN			1			94.6236	129.079	94.6236	129.079	1.36413		60.1327	38.888	60.1327	38.888	0.646703
	ESP	414946	m	SL0360	yahN		1				140.326	166.071	140.326	166.071	1.18347		93.3094	76.9486	93.3094	76.9486	0.82466
	ESP	414961	m	SL0360	yahN	1					30.8975	73.9843	30.8975	73.9843	2.39451	Up-regulated	6.22063	8.27404	10	10	1
	ESP	415097	p	SL0361	yahO	1					312.837	70.049	312.837	70.049	0.223915	Down-regulated	174.869	75.2938	174.869	75.2938	0.430573	Up-regulated
	ESP	418463	m	STnc3280		1					31.5412	26.7603	31.5412	26.7603	0.848423		53.2209	68.6746	53.2209	68.6746	1.29037
	ESP	418464	p	SL0364	prpC	1					18.6672	10	18.6672	10	0.535698		2.07354	6.61923	10	10	1
	ESP	424164	m	SL0367	hemB	1					21.8857	138.524	21.8857	138.524	6.32941	Up-regulated	96.0742	77.776	96.0742	77.776	0.809541
	ESP	427584	p	SL0369	yaiV	1		1			84.3244	18.1025	84.3244	18.1025	0.214677	Down-regulated	40.7797	30.614	40.7797	30.614	0.750716
	ESP	429530	m	SL0370	ampH	1					15.4487	28.3344	15.4487	28.3344	1.83409		35.2502	19.8577	35.2502	19.8577	0.563335
	ESP	429665	p	SL0371	sbmA	1					19.3109	43.2887	19.3109	43.2887	2.24167	Up-regulated	29.0296	19.0303	29.0296	19.0303	0.655548
	ESP	430788	m	SL0371	sbmA					1	37.3345	15.7413	37.3345	15.7413	0.42163	Down-regulated	24.8825	40.5428	24.8825	40.5428	1.62937
	ESP	432569	m	SL0373	yaiY	1					32.1849	102.319	32.1849	102.319	3.17909	Up-regulated	44.9268	3.30962	44.9268	10	0.222584	Up-regulated
	ESP	432757	p	SL0374	yaiZ	1					191.178	136.95	191.178	136.95	0.716345		43.5444	53.7813	43.5444	53.7813	1.23509
	ESP	432935	p	SL0374	yaiZ			1			175.73	111.764	175.73	111.764	0.635997		61.5151	89.3597	61.5151	89.3597	1.45265
	ESP	433345	m	SL0375	ddlA			1			48.2773	70.049	48.2773	70.049	1.45097		59.4416	52.1265	59.4416	52.1265	0.876936
	ESP	436361	p	SL0378	yaiB	1					581.903	1803.96	581.903	1803.96	3.1001	Up-regulated	1495.72	445.971	1495.72	445.971	0.298166	Up-regulated
	ESP	436396	p	SL0378	yaiB		1				719.01	2601.26	719.01	2601.26	3.61783	Up-regulated	1750.07	545.259	1750.07	545.259	0.311564	Up-regulated
	ESP	436441	p	SL0378	yaiB		1				480.199	1227.82	480.199	1227.82	2.55691	Up-regulated	747.167	484.032	747.167	484.032	0.647823
	ESP	436569	p	SL0378	yaiB		1				753.126	1533.21	753.126	1533.21	2.03579	Up-regulated	652.475	294.556	652.475	294.556	0.451444	Up-regulated
	ESP	437082	m	STnc4150		1					8.36807	10	10	10	1		5.52945	3.30962	10	10	1
	ESP	437138	p	SL0379	psiF	1					175.73	103.893	175.73	103.893	0.591209		79.4858	33.9236	79.4858	33.9236	0.426788	Up-regulated
	ESP	439584	m	SL0381	proC	1					46.9899	122.782	46.9899	122.782	2.61295	Up-regulated	65.6622	45.5072	65.6622	45.5072	0.693051
	ESP	439661	m	SL0381	proC		1				5.14958	10	10	10	1		6.22063	4.96443	10	10	1
	ESP	440204	p	SL0383	aroL	1					51.4958	57.4559	51.4958	57.4559	1.11574		201.825	298.693	201.825	298.693	1.47996
	ESP	440279	p	SL0383	aroL		1				34.116	195.193	34.116	195.193	5.72144	Up-regulated	150.677	186.166	150.677	186.166	1.23553
	ESP	440880	p	SL0384	yaiA	1					143.545	336.078	143.545	336.078	2.34128	Up-regulated	216.34	149.76	216.34	149.76	0.692246
	ESP	441214	p	SL0385	aroM	1					119.084	170.006	119.084	170.006	1.42762		70.5005	104.253	70.5005	104.253	1.47876
	ESP	441267	p	SL0385	aroM		1				91.4051	191.257	91.4051	191.257	2.09241	Up-regulated	131.324	119.974	131.324	119.974	0.913567
	ESP	442066	p	SL0386	yaiE	1					122.303	286.492	122.303	286.492	2.34249	Up-regulated	149.986	196.922	149.986	196.922	1.31293
	ESP	443357	m	SL0387	rdgC	1					33.4723	85.7903	33.4723	85.7903	2.56302	Up-regulated	55.9857	59.5731	55.9857	59.5731	1.06408
	ESP	443427	p	SL0388	yajF	1					87.5429	101.532	87.5429	101.532	1.15979		99.5301	109.217	99.5301	109.217	1.09733
	ESP	450249	p	SL0392	phoB	1					63.7261	280.983	63.7261	280.983	4.40923	Up-regulated	299.281	140.659	299.281	140.659	0.469988	Up-regulated
	ESP	450287	p	SL0392	phoB			1			149.338	614.699	149.338	614.699	4.11616	Up-regulated	497.65	256.495	497.65	256.495	0.515413
	ESP	451024	m	SL0392	phoB					1	43.7715	10	43.7715	10	0.228459	Down-regulated	23.5002	14.8933	23.5002	14.8933	0.633752
	ESP	452570	p	SL0394	brnQ	1					16.0924	36.2051	16.0924	36.2051	2.24982	Up-regulated	29.7208	22.3399	29.7208	22.3399	0.75166
	ESP	453849	p	SL0395	proY		1	1			48.921	162.923	48.921	162.923	3.33032	Up-regulated	98.8389	71.9842	98.8389	71.9842	0.728298
	ESP	453902	p	SL0395	proY	1		1			403.599	317.975	403.599	317.975	0.78785		376.002	331.789	376.002	331.789	0.882412
	ESP	458200	m	SL0397	tsaA		1				224.651	812.253	224.651	812.253	3.61563	Up-regulated	603.401	459.209	603.401	459.209	0.761035
	ESP	458451	m	SL0397	tsaA	1		1			288.377	256.584	288.377	256.584	0.889752		230.163	106.735	230.163	106.735	0.463737	Up-regulated
	ESP	459020	p	SL0399	queA	1					16.7361	96.8092	16.7361	96.8092	5.78444	Up-regulated	89.1624	119.974	89.1624	119.974	1.34556
	ESP	460090	p	SL0400	tgt	1		1			40.553	83.4291	40.553	83.4291	2.05729	Up-regulated	114.736	113.354	114.736	113.354	0.987958
	ESP	461285	p	SL0401	yajC	1		1			176.373	173.942	176.373	173.942	0.986214		84.3241	88.5323	84.3241	88.5323	1.0499
	ESP	461374	p	SL0401	yajC		1	1			295.457	652.478	295.457	652.478	2.20837	Up-regulated	511.474	558.498	511.474	558.498	1.09194
	ESP	463625	p	SL0403	secF	1		1			102.992	273.899	102.992	273.899	2.65943	Up-regulated	161.736	162.171	161.736	162.171	1.00269
	ESP	466015	p	SL0406	yajD	1					28.3227	45.6499	28.3227	45.6499	1.61178		39.3973	52.9539	39.3973	52.9539	1.3441
	ESP	466650	p						1		36.6908	24.3991	36.6908	24.3991	0.664992		30.412	35.5784	30.412	35.5784	1.16988
	ESP	466783	m	STnc1060		1					2687.44	509.232	2687.44	509.232	0.189486	Down-regulated	1882.09	1555.52	1882.09	1555.52	0.826487
	ESP	467963	m	SL0407	tsx	1					231.088	43.2887	231.088	43.2887	0.187326	Down-regulated	42.8532	43.8524	42.8532	43.8524	1.02332
	ESP	468724	p	SL0409	nrdR		1				30.2538	28.3344	30.2538	28.3344	0.936557		58.0592	58.7457	58.0592	58.7457	1.01182
	ESP	468751	m	SL0408	yajI	1					19.9546	10	19.9546	10	0.501137	Down-regulated	6.22063	10.7563	10	10.7563	1.07563
	ESP	468850	p	SL0409	nrdR	1					270.353	259.732	270.353	259.732	0.960714		247.443	294.556	247.443	294.556	1.1904
	ESP	469165	p	SL0410	ribD	1		1			181.523	761.881	181.523	761.881	4.19716	Up-regulated	959.359	272.216	959.359	272.216	0.283748	Up-regulated
	ESP	470486	p	SL0411	ribH	1					151.269	752.436	151.269	752.436	4.97416	Up-regulated	337.296	284.627	337.296	284.627	0.843849
	ESP	470566	m	SL0411	ribH					1	96.5547	78.7067	96.5547	78.7067	0.815152		191.457	199.404	191.457	199.404	1.04151
	ESP	474085	m	SL0415	yajO	1					53.4269	43.2887	53.4269	43.2887	0.810241		51.8386	35.5784	51.8386	35.5784	0.68633
	ESP	476901	m	SL0417	ispA	1		1			108.785	197.554	108.785	197.554	1.816		116.81	117.491	116.81	117.491	1.00584
	ESP	477176	m	SL0418	xseB	1					130.671	195.98	130.671	195.98	1.4998		100.912	100.943	100.912	100.943	1.00031
	ESP	477272	p	SL0419	thiI	1					56.0017	77.9196	56.0017	77.9196	1.39138		131.324	184.511	131.324	184.511	1.405
	ESP	477350	m	SL0418	xseB		1			1	52.7832	12.5931	52.7832	12.5931	0.238581	Down-regulated	16.5883	16.5481	16.5883	16.5481	0.997573
	ESP	486480	m	SL0427	thiJ	1		1			65.0135	136.95	65.0135	136.95	2.10648	Up-regulated	43.5444	43.8524	43.5444	43.8524	1.00707
	ESP	487212	m	SL0428	apbA	1					95.911	132.227	95.911	132.227	1.37865		100.912	74.4664	100.912	74.4664	0.737931
	ESP	487250	p	SL0429	yajQ		1				21.8857	17.3155	21.8857	17.3155	0.791177		14.5148	9.92885	14.5148	10	0.688952
	ESP	487259	m	SL0428	apbA		1			1	35.4034	55.0947	35.4034	55.0947	1.5562		38.015	27.3043	38.015	27.3043	0.718253
	ESP	487278	p	SL0429	yajQ	1				1	384.931	306.169	384.931	306.169	0.795386		401.576	553.533	401.576	553.533	1.3784
	ESP	489226	m	SL0430	yajR	1					28.3227	71.6231	28.3227	71.6231	2.52882	Up-regulated	60.8239	33.9236	60.8239	33.9236	0.557734
	ESP	489329	p	SL0431		1					28.9664	96.0222	28.9664	96.0222	3.31495	Up-regulated	63.5887	22.3399	63.5887	22.3399	0.351319	Up-regulated
	ESP	489761	m	SL0430A		1				1	22.5294	10	22.5294	10	0.443864	Down-regulated	6.22063	9.10145	10	10	1
	ESP	497676	m	SL0437	cyoA	1					1069.18	718.592	1069.18	718.592	0.672095		805.226	934.967	805.226	934.967	1.16112
	ESP	500226	m	SL0439	yajG			1			65.6572	47.224	65.6572	47.224	0.719251		71.1916	85.2226	71.1916	85.2226	1.19709
	ESP	500439	p	SL0440	bolA		1				171.867	114.125	171.867	114.125	0.664028		160.354	255.668	160.354	255.668	1.5944
	ESP	500450	p	SL0440	bolA	1					487.923	215.656	487.923	215.656	0.441989	Down-regulated	260.575	311.104	260.575	311.104	1.19391
	ESP	500851	p	SL0441	tig		1				127.452	137.737	127.452	137.737	1.08069		125.795	188.648	125.795	188.648	1.49965
	ESP	501010	p	SL0441	tig	1					1747.64	1045.22	1747.64	1045.22	0.598078		1913.88	2869.44	1913.88	2869.44	1.49928
	ESP	502595	p	SL0442	clpP		1				165.43	86.5774	165.43	86.5774	0.523346		93.3094	70.3294	93.3094	70.3294	0.753722
	ESP	502623	p	SL0442	clpP	1					233.662	139.311	233.662	139.311	0.596206		116.118	95.9789	116.118	95.9789	0.826561
	ESP	504954	p	SL0444	lon	1					113.291	373.07	113.291	373.07	3.29303	Up-regulated	338.679	197.75	338.679	197.75	0.583886
	ESP	507473	p	SL0445	hupB	1					1385.24	450.202	1385.24	450.202	0.325	Down-regulated	404.341	397.154	404.341	397.154	0.982226
	ESP	507535	p	SL0445	hupB		1				1611.82	1764.6	1611.82	1764.6	1.09479		664.225	568.427	664.225	568.427	0.855774
	ESP	507992	p	SL0446	cypD	1					90.1177	156.626	90.1177	156.626	1.73802		198.369	165.481	198.369	165.481	0.834207
	ESP	513653	m	SL0450	ybaE	1					23.1731	33.0568	23.1731	33.0568	1.42652		7.60299	8.27404	10	10	1
	ESP	513687	p	SL0451	cof	1					22.5294	53.5206	22.5294	53.5206	2.37558	Up-regulated	29.7208	23.1673	29.7208	23.1673	0.779499
	ESP	514919	m	SL0452				1			24.4605	27.5473	24.4605	27.5473	1.1262		26.9561	45.5072	26.9561	45.5072	1.6882
	ESP	515728	p	SL0453	ybaO	1					99.1295	81.0679	99.1295	81.0679	0.817798		26.9561	30.614	26.9561	30.614	1.1357
	ESP	515849	p	SL0453	ybaO			1			23.8168	80.2808	23.8168	80.2808	3.37076	Up-regulated	30.412	28.9592	30.412	28.9592	0.952229
	ESP	522665	m	SL0458	tesB	1					51.4958	99.1704	51.4958	99.1704	1.9258		69.1181	58.7457	69.1181	58.7457	0.849932
	ESP	522771	p	SL0459	ybaY	1					420.335	170.006	420.335	170.006	0.404455	Down-regulated	85.7064	28.9592	85.7064	28.9592	0.337888	Up-regulated
	ESP	523775	m	SL0460	ybaZ			1			58.5765	45.6499	58.5765	45.6499	0.779321		75.3387	81.0856	75.3387	81.0856	1.07628
	ESP	523885	p	4.5S rRNA(STM0467)		1					531.694	105.467	531.694	105.467	0.19836	Down-regulated	409.179	353.302	409.179	353.302	0.86344
	ESP	524149	p	SL0461	ylaB					1	19.9546	29.9085	19.9546	29.9085	1.49883		65.6622	51.2991	65.6622	51.2991	0.781257
	ESP	524226	m	SL0461	ylaB			1			45.7025	31.4827	45.7025	31.4827	0.68886		41.4709	63.7101	41.4709	63.7101	1.53626
	ESP	524754	m	SL0461	ylaB			1			71.4505	46.4369	71.4505	46.4369	0.649918		118.883	173.755	118.883	173.755	1.46156
	ESP	525640	m	SL0461	ylaB	1					64.3698	43.2887	64.3698	43.2887	0.6725		47.0003	53.7813	47.0003	53.7813	1.14428
	ESP	525681	m	SL0461	ylaB		1				42.4841	15.7413	42.4841	15.7413	0.370523	Down-regulated	20.0442	34.751	20.0442	34.751	1.73371
	ESP	526128	p	SL0463	rpmJ			1			42.4841	131.44	42.4841	131.44	3.09387	Up-regulated	37.3238	33.0962	37.3238	33.0962	0.886732
	ESP	526811	m	SL0464	ylaC	1					209.845	220.379	209.845	220.379	1.0502		527.371	323.515	527.371	323.515	0.613449
	ESP	526902	p	SL0465	maa					1	19.3109	10	19.3109	10	0.517841		14.5148	8.27404	14.5148	10	0.688952
	ESP	527215	m	SL0465	maa			1			77.8874	108.615	77.8874	108.615	1.39452		70.5005	56.2635	70.5005	56.2635	0.798058
	ESP	527341	p	SL0465	maa					1	65.0135	25.1861	65.0135	25.1861	0.387399	Down-regulated	36.6326	39.7154	36.6326	39.7154	1.08415
	ESP	527454	m	SL0465	maa	1					169.293	436.822	169.293	436.822	2.58028	Up-regulated	190.075	189.476	190.075	189.476	0.996848
	ESP	527599	m	SL0465	maa		1				167.361	206.212	167.361	206.212	1.23213		154.825	151.415	154.825	151.415	0.977978
	ESP	527643	m	SL0465	maa		1	1			74.0252	223.527	74.0252	223.527	3.0196	Up-regulated	114.045	107.563	114.045	107.563	0.94316
	ESP	528041	m	SL0466	hha	1		1			444.795	191.257	444.795	191.257	0.42999	Down-regulated	175.56	280.49	175.56	280.49	1.59769
	ESP	528164	m	SL0466	hha		1	1			189.247	155.839	189.247	155.839	0.823469		155.516	162.171	155.516	162.171	1.0428
	ESP	528328	m	SL0467	ybaJ	1					977.133	343.161	977.133	343.161	0.351192	Down-regulated	507.327	491.478	507.327	491.478	0.96876
	ESP	528361	m	SL0467	ybaJ		1				270.997	45.6499	270.997	45.6499	0.168452	Down-regulated	117.501	138.177	117.501	138.177	1.17596
	ESP	528507	m	SL0467	ybaJ		1				25.7479	18.8896	25.7479	18.8896	0.733636		26.2649	23.9947	26.2649	23.9947	0.913567
	ESP	528634	m	SL0467	ybaJ		1				20.5983	11.0189	20.5983	11.0189	0.534943		20.0442	10.7563	20.0442	10.7563	0.536626
	ESP	531989	p	SL0469	acrA					1	28.9664	20.4637	28.9664	20.4637	0.706465		33.1767	21.5125	33.1767	21.5125	0.648423
	ESP	533179	m	SL0469	acrA		1				244.605	319.549	244.605	319.549	1.30639		129.942	180.374	129.942	180.374	1.38811
	ESP	533197	p	SL0470	acrR	1					97.1984	102.319	97.1984	102.319	1.05268		46.3091	52.9539	46.3091	52.9539	1.14349
	ESP	533460	m	SL0469	acrA		1			1	207.914	154.265	207.914	154.265	0.741965		147.913	147.278	147.913	147.278	0.995708
	ESP	533507	m	SL0469	acrA		1			1	276.146	107.828	276.146	107.828	0.390475	Down-regulated	114.736	114.182	114.736	114.182	0.995169
	ESP	533567	m	SL0469	acrA	1				1	327.642	148.756	327.642	148.756	0.454019	Down-regulated	161.045	177.065	161.045	177.065	1.09947
	ESP	533586	m	SL0469	acrA		1			1	141.614	19.6767	141.614	19.6767	0.138946	Down-regulated	34.5591	38.888	34.5591	38.888	1.12526
	ESP	533970	p	SL0471	aefA	1					38.6219	87.3644	38.6219	87.3644	2.26205	Up-regulated	73.9564	84.3952	73.9564	84.3952	1.14115
	ESP	539108	m	SL0474	priC			1			36.0471	65.3266	36.0471	65.3266	1.81226		51.1474	27.3043	51.1474	27.3043	0.533836
	ESP	539178	p	SL0476	apt		1			1	13.5177	62.9654	13.5177	62.9654	4.65801	Up-regulated	58.0592	34.751	58.0592	34.751	0.598544
	ESP	539206	m	SL0474	priC	1					27.0353	25.1861	27.0353	25.1861	0.931602		35.9414	28.1317	35.9414	28.1317	0.782711
	ESP	539629	p	SL0476	apt	1					82.3933	285.705	82.3933	285.705	3.46758	Up-regulated	226.707	241.602	226.707	241.602	1.0657
	ESP	540358	p	SL0477	dnaX	1					154.487	522.612	154.487	522.612	3.38288	Up-regulated	380.15	431.078	380.15	431.078	1.13397
	ESP	542177	p	SL0478	ybaB	1		1			160.281	62.9654	160.281	62.9654	0.392844	Down-regulated	139.619	158.034	139.619	158.034	1.1319
	ESP	543368	m	SL0479	recR					1	42.4841	13.3801	42.4841	13.3801	0.314945	Down-regulated	32.4855	43.025	32.4855	43.025	1.32444
	ESP	543369	p	SL0480	hptG	1					196.972	141.672	196.972	141.672	0.719251		449.959	388.88	449.959	388.88	0.864257
	ESP	543441	m	SL0480	hptG					1	28.3227	10	28.3227	10	0.353074	Down-regulated	46.3091	35.5784	46.3091	35.5784	0.76828
	ESP	545385	m	STnc3130		1					30.2538	15.7413	30.2538	15.7413	0.52031		17.2795	20.6851	17.2795	20.6851	1.19709
	ESP	545487	p	SL0481	adk	1					183.454	118.06	183.454	118.06	0.643541		238.457	244.084	238.457	244.084	1.0236
	ESP	546378	p	SL0482	hemH	1					202.765	136.163	202.765	136.163	0.67153		116.81	139.004	116.81	139.004	1.19
	ESP	548458	p	SL0484	gsk	1					10.2992	62.1783	10.2992	62.1783	6.03722	Up-regulated	39.3973	44.6798	39.3973	44.6798	1.13408
	ESP	549958	p	SL0485	ybaL					1	295.457	72.4102	295.457	72.4102	0.245078	Down-regulated	230.163	238.292	230.163	238.292	1.03532
	ESP	551548	m	SL0485	ybaL	1					66.9446	134.588	66.9446	134.588	2.01045	Up-regulated	53.2209	26.4769	53.2209	26.4769	0.497491	Up-regulated
	ESP	553005	m	SL0486	fsr	1					19.9546	14.9543	19.9546	14.9543	0.749414		21.4266	26.4769	21.4266	26.4769	1.2357
	ESP	553098	p	SL0487	ushA	1					166.718	96.8092	166.718	96.8092	0.580677		78.1035	89.3597	78.1035	89.3597	1.14412
	ESP	555450	p	ChiX (MicM)		1					260.698	136.95	260.698	136.95	0.52532		172.795	207.678	172.795	207.678	1.20188
	ESP	556385	m	SL0489	ybaP	1					63.0824	102.319	63.0824	102.319	1.62199		93.3094	123.283	93.3094	123.283	1.32123
	ESP	559960	p	SL0492	cueR	1					151.269	112.551	151.269	112.551	0.744043		126.486	151.415	126.486	151.415	1.19709
	ESP	559996	m	SL0491	copA	1					80.4622	10	80.4622	10	0.124282	Down-regulated	539.812	599.868	539.812	599.868	1.11125
	ESP	561876	m	SL0494	ybbK	1					98.4858	251.861	98.4858	251.861	2.55734	Up-regulated	87.78	74.4664	87.78	74.4664	0.84833
	ESP	561920	m	SL0494	ybbK		1				20.5983	173.155	20.5983	173.155	8.40625	Up-regulated	38.015	22.3399	38.015	22.3399	0.587661
	ESP	561944	p	SL0495	ybbL	1					32.1849	12.5931	32.1849	12.5931	0.391273	Down-regulated	29.0296	43.025	29.0296	43.025	1.48211
	ESP	563312	p	SL0496	ybbM			1			16.7361	19.6767	16.7361	19.6767	1.1757		24.1913	14.8933	24.1913	14.8933	0.615645
	ESP	564381	m	SL0497	ybbN	1					85.6118	236.907	85.6118	236.907	2.76723	Up-regulated	360.105	296.211	360.105	296.211	0.822567
	ESP	565241	p	SL0499	tesA					1	50.2084	223.527	50.2084	223.527	4.45198	Up-regulated	32.4855	26.4769	32.4855	26.4769	0.815038
	ESP	565768	p	SL0500	ybbA	1				1	28.3227	42.5016	28.3227	42.5016	1.50062		14.5148	13.2385	14.5148	13.2385	0.912067
	ESP	569004	m	SL0501	ybbP					1	17.3798	10	17.3798	10	0.575379		20.0442	5.79183	20.0442	10	0.498896	Up-regulated
	ESP	569170	p	SL0502		1					27.679	31.4827	27.679	31.4827	1.13742		10.3677	23.9947	10.3677	23.9947	2.31437	Down-regulated
	ESP	569812	m	SL0502						1	130.027	33.8439	130.027	33.8439	0.260284	Down-regulated	140.31	246.566	140.31	246.566	1.7573
	ESP	570517	p	SL0503	sfbA	1					18.6672	59.8171	18.6672	59.8171	3.20439	Up-regulated	414.017	447.626	414.017	447.626	1.08118
	ESP	573477	m	SL0506	ybbB			1			32.1849	21.2508	32.1849	21.2508	0.660273		14.5148	14.8933	14.5148	14.8933	1.02608
	ESP	574268	m	SL0506	ybbB	1					68.232	65.3266	68.232	65.3266	0.957419		29.0296	32.2688	29.0296	32.2688	1.11158
	ESP	575431	p	SL0508	allA	1					66.9446	10	66.9446	10	0.149377	Down-regulated	15.8972	14.8933	15.8972	14.8933	0.936851
	ESP	576005	p	SL0509	allR	1					71.4505	51.9464	71.4505	51.9464	0.727027		76.0299	71.9842	76.0299	71.9842	0.946788
	ESP	579241	m	SL0511	gip					1	30.8975	10	30.8975	10	0.323651	Down-regulated	6.22063	11.5837	10	11.5837	1.15837
	ESP	595473	p	SL0525	arcC			1			17.3798	10	17.3798	10	0.575379		21.4266	27.3043	21.4266	27.3043	1.27432
	ESP	595683	m	SL0526	purK			1			47.6336	37.7792	47.6336	37.7792	0.79312		148.604	138.177	148.604	138.177	0.929831
	ESP	595701	p	SL0526	purK					1	28.3227	21.2508	28.3227	21.2508	0.75031		15.206	24.8221	15.206	24.8221	1.63239
	ESP	597155	m	SL0527	purE	1					64.3698	227.462	64.3698	227.462	3.53368	Up-regulated	508.018	650.34	508.018	650.34	1.28015
	ESP	597731	p	SL0528	lpxH					1	20.5983	12.5931	20.5983	12.5931	0.611364		23.5002	25.6495	23.5002	25.6495	1.09146
	ESP	598505	m	SL0529	ppiB	1					424.197	394.321	424.197	394.321	0.92957		858.447	982.129	858.447	982.129	1.14408
	ESP	598578	p	SL0530	cysS		1				16.7361	10	16.7361	10	0.597509		14.5148	20.6851	14.5148	20.6851	1.4251
	ESP	598589	p	SL0530	cysS	1					131.314	175.516	131.314	175.516	1.33661		200.442	258.15	200.442	258.15	1.2879
	ESP	603097	m	SL0535	folD	1					146.119	149.543	146.119	149.543	1.02343		137.545	130.73	137.545	130.73	0.950452
	ESP	604155	p	SL0537	fimI	1		1			125.521	10	125.521	10	0.0796679	Down-regulated	30.412	54.6087	30.412	54.6087	1.79563
	ESP	610922	p	SL0543	fimY					1	83.037	11.806	83.037	11.806	0.142178	Down-regulated	35.9414	95.1515	35.9414	95.1515	2.64741	Down-regulated
	ESP	612453	m	SL0544		1		1			25.7479	10	25.7479	10	0.388381	Down-regulated	29.0296	30.614	29.0296	30.614	1.05458
	ESP	612821	m	SL0545	fimW	1					12.874	10	12.874	10	0.776762		6.22063	15.7207	10	15.7207	1.57207
	ESP	616438	p	SL0548	gtrBa					1	24.4605	10	24.4605	10	0.408822	Down-regulated	24.8825	23.1673	24.8825	23.1673	0.931068
	ESP	618026	p	SL0550		1					81.7496	30.6956	81.7496	30.6956	0.375483	Down-regulated	50.4562	102.598	50.4562	102.598	2.03341	Down-regulated
	ESP	619652	m	SL0551	ykgD	1					28.3227	10	28.3227	10	0.353074	Down-regulated	29.7208	38.888	29.7208	38.888	1.30844
	ESP	623518	m	SL0555		1					90.7614	10	90.7614	10	0.110179	Down-regulated	4.14709	78.6034	10	78.6034	7.86034	Down-regulated
	ESP	623659	p	SL0556	pheP	1					113.935	102.319	113.935	102.319	0.898048		172.104	359.921	172.104	359.921	2.0913	Down-regulated
	ESP	626278	m	SL0557	ybdG		1				62.4387	27.5473	62.4387	27.5473	0.44119	Down-regulated	19.3531	45.5072	19.3531	45.5072	2.35142	Down-regulated
	ESP	626391	m	SL0557	ybdG		1				68.232	52.7335	68.232	52.7335	0.772856		53.9121	95.9789	53.9121	95.9789	1.78028
	ESP	626522	m	SL0557	ybdG	1					38.6219	36.9921	38.6219	36.9921	0.957803		34.5591	33.0962	34.5591	33.0962	0.95767
	ESP	630379	p	SL0559				1			48.921	21.2508	48.921	21.2508	0.43439	Down-regulated	44.2356	38.888	44.2356	38.888	0.879111
	Macrophage	637201	n	SL0566	nfnB	1					79.1748	138.524	79.1748	138.524	1.74959		107.824	80.2582	107.824	80.2582	0.744343
	ESP	638242	m	SL0568	ramR	1					70.1631	59.8171	70.1631	59.8171	0.852544		87.78	116.664	87.78	116.664	1.32905
	ESP	638338	p	SL0569	ramA	1					61.795	177.877	61.795	177.877	2.8785	Up-regulated	8.29417	6.61923	10	10	1
	ESP	639123	m	SL0570	ybdJ	1					16.0924	27.5473	16.0924	27.5473	1.71182		10.3677	9.10145	10.3677	10	0.964533
	ESP	640308	m	SL0571	ybdK	1		1			30.2538	92.8739	30.2538	92.8739	3.06983	Up-regulated	27.6472	11.5837	27.6472	11.5837	0.418981	Up-regulated
	ESP	640394	p	SL0572	entD					1	18.0235	43.2887	18.0235	43.2887	2.40179	Up-regulated	26.2649	21.5125	26.2649	21.5125	0.81906
	ESP	650141	p	SL0577	fepE			1			25.1042	48.0111	25.1042	48.0111	1.91247		26.9561	22.3399	26.9561	22.3399	0.828753
	LSP	653105	n	SL0580	fepD	1					1.93109	73.1972	10	73.1972	7.31972	Up-regulated	2.07354	0	10	10	1
	LSP	655463	n	SL0582	fepB	1					0.643698	95.2351	10	95.2351	9.52351	Up-regulated	1.38236	2.48221	10	10	1
	MEP. LSP	655565	p	SL0583	entC	1					0	65.3266	10	65.3266	6.53266	Up-regulated	0.691181	0	10	10	1
	MEP. LSP	655584	n	SL0582	fepB		1				0	28.3344	10	28.3344	2.83344	Up-regulated	1.38236	0	10	10	1
	Macrophage	657177	n	SL0584	entE					1	2.57479	39.3533	10	39.3533	3.93533	Up-regulated	16.5883	5.79183	16.5883	10	0.602833
	Macrophage	658434	p	SL0585	entB	1					0.643698	134.588	10	134.588	13.4588	Up-regulated	1.38236	1.65481	10	10	1
	ESP	660661	p	SL0588	cstA		1				32.1849	224.314	32.1849	224.314	6.96955	Up-regulated	33.8679	54.6087	33.8679	54.6087	1.6124
	ESP	660725	p	SL0588	cstA	1					932.074	845.31	932.074	845.31	0.906912		99.5301	120.801	99.5301	120.801	1.21371
	ESP	664315	m	SL0590	ybdH	1					19.9546	74.7714	19.9546	74.7714	3.74707	Up-regulated	540.504	591.594	540.504	591.594	1.09452
	LSP, InSPI2	664351	p	SL0591	ybdL	1					1.93109	38.5663	10	38.5663	3.85663	Up-regulated	143.766	70.3294	143.766	70.3294	0.489194	Up-regulated
	ESP	666431	p	SL0593	ybdN					1	15.4487	38.5663	15.4487	38.5663	2.4964	Up-regulated	20.7354	12.4111	20.7354	12.4111	0.598544
	ESP	667587	m	SL0593	ybdN	1		1			19.3109	35.418	19.3109	35.418	1.83409		22.809	47.162	22.809	47.162	2.0677	Down-regulated
	ESP	668611	p	STnc3180		1					31.5412	26.7603	31.5412	26.7603	0.848423		87.78	35.5784	87.78	35.5784	0.405313	Up-regulated
	ESP	668841	p	SL0595	dsbG					1	34.116	11.806	34.116	11.806	0.346055	Down-regulated	27.6472	27.3043	27.6472	27.3043	0.987597
	ESP	669542	p	STnc070		1					169.293	42.5016	169.293	42.5016	0.251054	Down-regulated	149.986	230.846	149.986	230.846	1.53911
	ESP	669873	p	SL0596	ahpC	1					220.788	173.942	220.788	173.942	0.787821		318.634	328.48	318.634	328.48	1.0309
	ESP	669913	p	SL0596	ahpC		1				453.163	1181.39	453.163	1181.39	2.60698	Up-regulated	1286.29	1155.88	1286.29	1155.88	0.89862
	ESP	677325	m	SL0602	ybdQ	1					647.56	513.168	647.56	513.168	0.792463		350.429	316.068	350.429	316.068	0.901948
	ESP	679410	m	sRNA10		1					162.856	417.145	162.856	417.145	2.56144	Up-regulated	448.576	244.084	448.576	244.084	0.544131
	ESP	680315	m	SL0605	rna	1					72.0942	370.709	72.0942	370.709	5.14201	Up-regulated	326.237	108.39	326.237	108.39	0.332243	Up-regulated
	ESP	681895	p	SL0607	citG					1	19.9546	11.0189	19.9546	11.0189	0.552199		4.14709	4.96443	10	10	1
	ESP	689990	m	STnc3550		1					41.8404	13.3801	41.8404	13.3801	0.31979	Down-regulated	93.3094	47.9894	93.3094	47.9894	0.514304
	ESP	691628	p	SL0616	pagP	1					216.926	861.838	216.926	861.838	3.97296	Up-regulated	1212.33	677.644	1212.33	677.644	0.558959
	ESP	692360	p	SL0617	cspE	1					2083.01	1822.85	2083.01	1822.85	0.875104		1478.44	1753.27	1478.44	1753.27	1.18589
	ESP	692779	m	SL0618	ccrB			1			146.119	53.5206	146.119	53.5206	0.36628	Down-regulated	152.06	125.765	152.06	125.765	0.827079
	ESP	693081	m	SL0618	ccrB	1					68.8757	76.3455	68.8757	76.3455	1.10845		102.986	91.8419	102.986	91.8419	0.89179
	ESP	693987	p	SL0620	tatE	1					32.1849	42.5016	32.1849	42.5016	1.32055		27.6472	22.3399	27.6472	22.3399	0.808034
	ESP	694014	p	SL0620	tatE		1				95.911	221.953	95.911	221.953	2.31416	Up-regulated	141.001	101.771	141.001	101.771	0.721773
	ESP	695400	m	SL0621	lipA	1					84.9681	111.764	84.9681	111.764	1.31536		81.5594	66.1923	81.5594	66.1923	0.811585
	ESP	695730	m	SL0621	lipA		1	1			34.116	23.612	34.116	23.612	0.69211		27.6472	26.4769	27.6472	26.4769	0.95767
	ESP	696497	m	SL0622	ybeF		1				112.003	64.5395	112.003	64.5395	0.576228		144.457	166.308	144.457	166.308	1.15127
	ESP	696680	m	SL0622	ybeF	1					40.553	22.8249	40.553	22.8249	0.562843		109.898	177.065	109.898	177.065	1.61117
	ESP	697449	m	SL0623	lipB	1					54.7143	71.6231	54.7143	71.6231	1.30904		106.442	107.563	106.442	107.563	1.01053
	ESP	697531	p	SL0624	ybeD					1	18.6672	11.0189	18.6672	11.0189	0.590282		17.2795	17.3755	17.2795	17.3755	1.00555
	ESP	697721	m	SL0624	ybeD	1					67.5883	256.584	67.5883	256.584	3.79628	Up-regulated	126.486	96.8063	126.486	96.8063	0.765351
	ESP	697843	m	SL0624	ybeD		1				65.6572	45.6499	65.6572	45.6499	0.695276		81.5594	88.5323	81.5594	88.5323	1.08549
	ESP	699140	m	SL0625	sseJ	1					83.6807	152.691	83.6807	152.691	1.82469		90.5447	100.943	90.5447	100.943	1.11485
	ESP	704254	m	SL0630	ybeB		1				32.8286	133.801	32.8286	133.801	4.07576	Up-regulated	64.971	46.3346	64.971	46.3346	0.713159
	ESP	704319	m	SL0630	ybeB		1				41.8404	88.9386	41.8404	88.9386	2.12566	Up-regulated	94.0006	72.8116	94.0006	72.8116	0.774586
	ESP	704407	m	SL0630	ybeB	1					39.2656	48.0111	39.2656	48.0111	1.22273		85.0153	114.182	85.0153	114.182	1.34307
	ESP	705262	m	SL0631	cobC	1					20.5983	34.6309	20.5983	34.6309	1.68125		20.0442	23.9947	20.0442	23.9947	1.19709
	ESP	708600	m	SL0635	rlpB	1		1			101.061	188.109	101.061	188.109	1.86135		115.427	70.3294	115.427	70.3294	0.609296
	ESP	709171	m	SL0636	leuS			1			52.7832	102.319	52.7832	102.319	1.93847		89.1624	50.4717	89.1624	50.4717	0.566065
	ESP	709266	m	SL0636	leuS			1			124.234	136.95	124.234	136.95	1.10236		114.736	77.776	114.736	77.776	0.677869
	ESP	711179	m	SL0636	leuS	1					75.9563	191.257	75.9563	191.257	2.51799	Up-regulated	229.472	191.13	229.472	191.13	0.832913
	ESP	712984	p	SL0639		1					49.5647	10.2319	49.5647	10.2319	0.206434	Down-regulated	31.1031	33.9236	31.1031	33.9236	1.09068
	ESP	713869	p	SL0640		1		1			141.614	18.1025	141.614	18.1025	0.127831	Down-regulated	83.6329	220.917	83.6329	220.917	2.64151	Down-regulated
	ESP	714648	p	SL0640				1			55.358	20.4637	55.358	20.4637	0.369662	Down-regulated	24.1913	17.3755	24.1913	17.3755	0.718253
	ESP	715951	p	SL0641	ybeL	1					548.431	314.04	548.431	314.04	0.572615		117.501	139.004	117.501	139.004	1.183
	ESP	716827	p	SL0642	ybeQ					1	75.9563	40.9275	75.9563	40.9275	0.538829		128.56	147.278	128.56	147.278	1.1456
	ESP	723648	m	SL0648	hscC	1					15.4487	10	15.4487	10	0.647302		1.38236	0.827404	10	10	1
	ESP	729315	m	SL0654	gltI	1					676.526	362.051	676.526	362.051	0.535161		181.089	196.095	181.089	196.095	1.08286
	MMEP, InSPI2	729491	n	SL0654	gltI		1				1.2874	20.4637	10	20.4637	2.04637	Up-regulated	172.104	96.8063	172.104	96.8063	0.562487
	ESP	732191	m	SL0657	ybeY	1		1			282.583	259.732	282.583	259.732	0.919134		320.017	343.373	320.017	343.373	1.07298
	ESP	733744	m	SL0658	phoL	1					145.476	226.675	145.476	226.675	1.55817		237.075	153.897	237.075	153.897	0.64915
	ESP	733784	m	SL0658	phoL		1				23.8168	73.1972	23.8168	73.1972	3.07334	Up-regulated	63.5887	34.751	63.5887	34.751	0.546497
	ESP	735358	m	SL0659	miaB	1					57.9328	212.508	57.9328	212.508	3.66818	Up-regulated	194.222	162.171	194.222	162.171	0.834979
	InSPi2	735438	n	SL0659	miaB		1				4.50588	71.6231	10	71.6231	7.16231	Up-regulated	44.2356	6.61923	44.2356	10	0.226062	Up-regulated
	ESP	735443	p	SL0660	ubiF	1					23.1731	36.2051	23.1731	36.2051	1.56237		15.206	14.0659	15.206	14.0659	0.925022
	ESP	737310	m	SL0661		1					118.44	40.9275	118.44	40.9275	0.345553	Down-regulated	164.501	140.659	164.501	140.659	0.855063
	ESP	738320	p	STnc3290		1					25.7479	39.3533	25.7479	39.3533	1.52841		79.4858	40.5428	79.4858	40.5428	0.510063
	ESP	740059	m	SL0662	asnB	1					127.452	142.459	127.452	142.459	1.11775		107.133	115.009	107.133	115.009	1.07352
	ESP	741083	m	SL0663	nagD	1					34.7597	98.3834	34.7597	98.3834	2.83039	Up-regulated	87.0888	69.502	87.0888	69.502	0.798058
	ESP	742036	p	SL0664	nagC					1	158.993	34.6309	158.993	34.6309	0.217814	Down-regulated	226.016	381.433	226.016	381.433	1.68764
	ESP	742596	m	SL0664	nagC	1		1			97.8421	392.746	97.8421	392.746	4.01409	Up-regulated	76.0299	72.8116	76.0299	72.8116	0.95767
	ESP	742990	m	SL0665	nagA			1			133.889	255.797	133.889	255.797	1.91051		83.6329	71.9842	83.6329	71.9842	0.860716
	ESP	743944	m	SL0665	nagA	1		1			55.358	352.606	55.358	352.606	6.36956	Up-regulated	60.8239	42.1976	60.8239	42.1976	0.693767
	ESP	744055	p	SL0666	nagB					1	34.7597	10	34.7597	10	0.28769	Down-regulated	19.3531	13.2385	19.3531	13.2385	0.68405
	ESP	744380	m	SL0666	nagB		1				24.4605	59.8171	24.4605	59.8171	2.44545	Up-regulated	6.91181	9.92885	10	10	1
	ESP	744430	m	SL0666	nagB	1					30.2538	105.467	30.2538	105.467	3.48607	Up-regulated	6.91181	12.4111	10	12.4111	1.24111
	ESP	744564	p	SL0667	nagE	1					115.866	179.451	115.866	179.451	1.54879		15.206	35.5784	15.206	35.5784	2.33976	Down-regulated
	ESP	746802	p	SL0668	glnS	1					97.8421	303.808	97.8421	303.808	3.10508	Up-regulated	226.707	215.125	226.707	215.125	0.948911
	ESP	748635	m	STnc3300		1					94.6236	50.3723	94.6236	50.3723	0.532344		50.4562	92.6693	50.4562	92.6693	1.83663
	ESP	748856	p	SL0669	ybfM	1					188.603	33.0568	188.603	33.0568	0.175271	Down-regulated	6.91181	22.3399	10	22.3399	2.23399	Down-regulated
	ESP	754710	p	SL0674						1	21.8857	10	21.8857	10	0.456919	Down-regulated	18.6619	30.614	18.6619	30.614	1.64045
	ESP	755715	m	SL0674		1					37.3345	129.866	37.3345	129.866	3.47845	Up-regulated	54.6033	92.6693	54.6033	92.6693	1.69714
	ESP	756326	m	SL0675	fur	1					923.706	314.827	923.706	314.827	0.34083	Down-regulated	711.916	947.378	711.916	947.378	1.33074
	ESP	756432	m	SL0675	fur		1				142.257	221.953	142.257	221.953	1.56022		149.295	203.541	149.295	203.541	1.36335
	ESP	757031	p	SL0676	fldA					1	14.1614	11.0189	14.1614	11.0189	0.778099		17.9707	27.3043	17.9707	27.3043	1.51938
	ESP	757125	m	SL0676	fldA	1					111.36	203.063	111.36	203.063	1.82349		183.854	148.105	183.854	148.105	0.805559
	ESP	758449	m	SL0678	ybfF	1					50.2084	85.0032	50.2084	85.0032	1.69301		91.2359	122.456	91.2359	122.456	1.34219
	ESP	758466	p	SL0679	seqA	1					77.2437	68.4748	77.2437	68.4748	0.886477		103.677	110.872	103.677	110.872	1.0694
	ESP	758566	p	SL0679	seqA		1				168.649	150.33	168.649	150.33	0.891378		129.942	96.8063	129.942	96.8063	0.744996
	ESP	758898	p	SL0680	pgm	1		1			177.017	178.664	177.017	178.664	1.00931		169.339	119.974	169.339	119.974	0.70848
	ESP	759559	p	SL0680	pgm			1			186.029	200.702	186.029	200.702	1.07888		148.604	99.2885	148.604	99.2885	0.668142
	ESP	765503	m	SL0683	speF	1					211.133	14.1672	211.133	14.1672	0.0671009	Down-regulated	7.60299	14.0659	10	14.0659	1.40659
	ESP	766500	m	SL0684	kdpE	1		1			28.9664	143.246	28.9664	143.246	4.94525	Up-regulated	47.0003	30.614	47.0003	30.614	0.651357
	ESP	766667	m	SL0684	kdpE		1	1			16.7361	258.158	16.7361	258.158	15.4252	Up-regulated	146.53	37.2332	146.53	37.2332	0.254099	Up-regulated
	ESP	773787	p	SL0689	ybfA	1					57.2891	62.9654	57.2891	62.9654	1.09908		58.7504	31.4414	58.7504	31.4414	0.535169
	ESP	774153	p	SL0690	phrB	1					24.4605	27.5473	24.4605	27.5473	1.1262		53.2209	15.7207	53.2209	15.7207	0.295385	Up-regulated
	ESP	774419	m	SL0690	phrB					1	14.805	10	14.805	10	0.675445		40.7797	49.6443	40.7797	49.6443	1.21738
	ESP	777411	p	SL0692	ybgI	1					191.178	395.895	191.178	395.895	2.07081	Up-regulated	353.885	287.937	353.885	287.937	0.813646
	ESP	780537	m	SL0695	ybgL					1	44.4151	20.4637	44.4151	20.4637	0.460738	Down-regulated	25.5737	28.1317	25.5737	28.1317	1.10003
	ESP	780639	m	SL0695	ybgL					1	10.2992	10	10.2992	10	0.970953		10.3677	13.2385	10.3677	13.2385	1.27689
	ESP	780677	p	SL0696		1					93.9799	122.782	93.9799	122.782	1.30648		353.885	176.237	353.885	176.237	0.498007	Up-regulated
	ESP	781016	p	SL0697	fimB	1					23.8168	57.4559	23.8168	57.4559	2.41241	Up-regulated	37.3238	38.888	37.3238	38.888	1.04191
	ESP	781034	p	SL0697	fimB		1				33.4723	87.3644	33.4723	87.3644	2.61005	Up-regulated	57.368	59.5731	57.368	59.5731	1.03844
	ESP	781645	m	SL0697	fimB					1	133.245	16.5284	133.245	16.5284	0.124045	Down-regulated	38.7061	47.162	38.7061	47.162	1.21846
	ESP	793221	p	SL0710	nei	1		1			29.6101	32.2697	29.6101	32.2697	1.08982		35.9414	21.5125	35.9414	21.5125	0.598544
	ESP	795262	m	SL0711	abrB	1					32.8286	41.7145	32.8286	41.7145	1.27068		21.4266	48.8169	21.4266	48.8169	2.27833	Down-regulated
	ESP	796999	m	SL0712	gltA		1			1	511.096	160.562	511.096	160.562	0.314152	Down-regulated	125.795	1066.52	125.795	1066.52	8.47827	Down-regulated
	ESP	797019	m	SL0712	gltA	1				1	308.975	81.0679	308.975	81.0679	0.262377	Down-regulated	78.1035	882.84	78.1035	882.84	11.3035	Down-regulated
	ESP	797179	p	SL0714	sdhC	1					189.247	131.44	189.247	131.44	0.694542		53.9121	97.6337	53.9121	97.6337	1.81098
	ESP	800770	p	SL0718	sucA	1					527.832	136.163	527.832	136.163	0.257966	Down-regulated	164.501	345.028	164.501	345.028	2.09742	Down-regulated
	ESP	800904	p	SL0718	sucA		1				317.987	85.0032	317.987	85.0032	0.267317	Down-regulated	141.001	201.059	141.001	201.059	1.42594
	ESP	801109	m	SL0718	sucA					1	51.4958	18.8896	51.4958	18.8896	0.366818	Down-regulated	31.7943	34.751	31.7943	34.751	1.09299
	ESP	807346	p	RybD		1		1			4950.68	330.568	4950.68	330.568	0.0667723	Down-regulated	729.887	2104.09	729.887	2104.09	2.88276	Down-regulated
	ESP	808651	p	SL0722	cydA		1				485.348	258.945	485.348	258.945	0.533524		80.8682	47.162	80.8682	47.162	0.583197
	ESP	808685	p	SL0722	cydA	1					829.726	266.816	829.726	266.816	0.321571	Down-regulated	113.354	66.1923	113.354	66.1923	0.583945
	ESP	812318	p	SL0726	ybgC	1					166.074	242.417	166.074	242.417	1.45969		402.267	446.798	402.267	446.798	1.1107
	ESP	820529	p	SL0734	pnuC	1		1			45.7025	47.224	45.7025	47.224	1.03329		79.4858	74.4664	79.4858	74.4664	0.936851
	ESP	820593	p	SL0734	pnuC			1			30.8975	33.0568	30.8975	33.0568	1.06989		85.0153	48.8169	85.0153	48.8169	0.574213
	ESP	822234	m	SL0735	ybgR	1					48.2773	33.8439	48.2773	33.8439	0.70103		24.8825	19.0303	24.8825	19.0303	0.764806
	ESP	822241	p	SL0736	ybgS					1	15.4487	10	15.4487	10	0.647302		27.6472	20.6851	27.6472	20.6851	0.74818
	ESP	822243	m	SL0735	ybgR		1				42.4841	22.8249	42.4841	22.8249	0.537259		22.1178	19.0303	22.1178	19.0303	0.860407
	ESP	822857	m	SL0736	ybgS	1					213.064	51.1593	213.064	51.1593	0.240113	Down-regulated	58.7504	23.9947	58.7504	23.9947	0.408418	Up-regulated
	ESP	822967	p	SL0737	aroG		1				74.0252	92.8739	74.0252	92.8739	1.25462		26.2649	28.1317	26.2649	28.1317	1.07108
	ESP	822987	p	SL0737	aroG	1					193.753	739.056	193.753	739.056	3.81442	Up-regulated	635.887	811.684	635.887	811.684	1.27646
	ESP	824941	p	SL0739						1	25.1042	10	25.1042	10	0.398339	Down-regulated	35.9414	45.5072	35.9414	45.5072	1.26615
	ESP	825210	m	SL0739				1			25.1042	10	25.1042	10	0.398339	Down-regulated	21.4266	38.0606	21.4266	38.0606	1.77632
	ESP	825511	p	SL0740			1				19.3109	10	19.3109	10	0.517841		25.5737	76.1212	25.5737	76.1212	2.97654	Down-regulated
	ESP	825676	p	SL0740		1					111.36	16.5284	111.36	16.5284	0.148424	Down-regulated	17.9707	51.2991	17.9707	51.2991	2.85459	Down-regulated
	ESP	827567	m	SL0741				1			18.0235	10	18.0235	10	0.55483		6.91181	16.5481	10	16.5481	1.65481
	ESP	832594	m	SL0746						1	89.474	11.0189	89.474	11.0189	0.123152	Down-regulated	124.413	95.9789	124.413	95.9789	0.771457
	ESP	836406	m	SL0749	gpmA		1				809.772	1264.82	809.772	1264.82	1.56194		1082.39	1166.64	1082.39	1166.64	1.07784
	ESP	836444	m	SL0749	gpmA	1					415.829	228.249	415.829	228.249	0.548902		508.018	440.179	508.018	440.179	0.866463
	ESP	838096	m	SL0750	galM			1			77.2437	147.182	77.2437	147.182	1.90542		64.2798	38.888	64.2798	38.888	0.60498
	ESP	840396	p	SL0753	galE					1	15.4487	20.4637	15.4487	20.4637	1.32462		38.015	24.8221	38.015	24.8221	0.652957
	ESP	840877	m	SL0753	galE	1					150.625	218.018	150.625	218.018	1.44742		100.912	97.6337	100.912	97.6337	0.967509
	ESP	840882	m	SL0753	galE		1				149.982	193.618	149.982	193.618	1.29095		97.4565	95.9789	97.4565	95.9789	0.984838
	ESP	840973	m	SL0753	galE		1				46.3462	10	46.3462	10	0.215767	Down-regulated	14.5148	10.7563	14.5148	10.7563	0.741054
	ESP	842813	p	SL0755	modF					1	36.0471	56.6688	36.0471	56.6688	1.57208		49.0739	23.1673	49.0739	23.1673	0.472091	Up-regulated
	ESP	843266	m	SL0755	modF			1			44.4151	62.1783	44.4151	62.1783	1.39993		53.2209	30.614	53.2209	30.614	0.575224
	ESP	843654	m	SL0755	modF	1					31.5412	82.642	31.5412	82.642	2.62013	Up-regulated	58.0592	59.5731	58.0592	59.5731	1.02608
	ESP	844503	m	SL0756	modE	1					19.3109	68.4748	19.3109	68.4748	3.54591	Up-regulated	15.8972	16.5481	15.8972	16.5481	1.04095
	ESP	844591	p	SL0757	ybhT	1					395.23	470.666	395.23	470.666	1.19086		416.782	522.092	416.782	522.092	1.25267
	ESP	844835	p	SL0758	modA	1					1151.58	44.8628	1151.58	44.8628	0.0389578	Down-regulated	15.8972	613.934	15.8972	613.934	38.6191	Down-regulated
	ESP	848123	p	SL0762	ybhE	1				1	32.8286	37.7792	32.8286	37.7792	1.1508		50.4562	49.6443	50.4562	49.6443	0.983908
	ESP	850899	m	SL0763	ybhC	1					41.1967	63.7524	41.1967	63.7524	1.54751		105.06	120.801	105.06	120.801	1.14983
	ESP	850983	m	SL0763	ybhC		1				19.3109	16.5284	19.3109	16.5284	0.855909		12.4413	21.5125	12.4413	21.5125	1.72913
	ESP	851064	p	SL0764	hutI	1					240.743	256.584	240.743	256.584	1.0658		45.6179	24.8221	45.6179	24.8221	0.544131
	ESP	854054	m	SL0766	hutC					1	36.6908	23.612	36.6908	23.612	0.643541		28.3384	38.888	28.3384	38.888	1.37227
	ESP	854112	m	SL0766	hutC					1	27.0353	10	27.0353	10	0.369887	Down-regulated	0	0.827404	10	10	1
	ESP	854135	p	SL0767	hutU	1					182.166	174.729	182.166	174.729	0.959171		3.45591	7.44664	10	10	1
	ESP	858009	m	SL0769	ybhB	1					97.8421	400.617	97.8421	400.617	4.09453	Up-regulated	182.472	85.2226	182.472	85.2226	0.467046	Up-regulated
	InSPi2	859382	p	SL0771	bioB	1					1.2874	454.925	10	454.925	45.4925	Up-regulated	516.312	335.099	516.312	335.099	0.649023
	ESP	863391	m	STnc3340		1					21.8857	21.2508	21.8857	21.2508	0.970989		37.3238	69.502	37.3238	69.502	1.86214
	ESP	863548	p	SL0775	uvrB		1				30.8975	31.4827	30.8975	31.4827	1.01894		44.2356	57.0909	44.2356	57.0909	1.29061
	ESP	863658	p	SL0775	uvrB	1					43.1278	160.562	43.1278	160.562	3.72293	Up-regulated	98.8389	102.598	98.8389	102.598	1.03803
	ESP	864420	p	SL0775	uvrB			1			46.9899	99.1704	46.9899	99.1704	2.11046	Up-regulated	48.3827	30.614	48.3827	30.614	0.632746
	ESP	866177	p	SL0776	slrP	1					588.983	440.757	588.983	440.757	0.748336		109.207	82.7404	109.207	82.7404	0.75765
	ESP	866444	m	SL0776	slrP					1	30.8975	10	30.8975	10	0.323651	Down-regulated	13.8236	18.2029	13.8236	18.2029	1.3168
	ESP	867457	m	SL0776	slrP					1	454.451	148.756	454.451	148.756	0.327331	Down-regulated	466.547	594.076	466.547	594.076	1.27335
	ESP	868437	p	SL0776	slrP			1			236.237	239.268	236.237	239.268	1.01283		158.28	132.385	158.28	132.385	0.836393
	ESP	869520	m	SL0777	ybhK	1					41.1967	19.6767	41.1967	19.6767	0.477628	Down-regulated	59.4416	55.4361	59.4416	55.4361	0.932615
	ESP	869594	m	SL0777	ybhK		1				15.4487	10	15.4487	10	0.647302		5.52945	1.65481	10	10	1
	ESP	869676	p	SL0778	moaA		1				523.97	10	523.97	10	0.0190851	Down-regulated	15.206	22.3399	15.206	22.3399	1.46915
	ESP	869761	p	SL0778	moaA	1					247.824	71.6231	247.824	71.6231	0.289008	Down-regulated	273.708	198.577	273.708	198.577	0.725508
	ESP	872620	p	SL0783	ybhL	1					250.398	353.393	250.398	353.393	1.41132		334.532	226.709	334.532	226.709	0.67769
	ESP	878392	m	SL0789	ybhP	1					15.4487	29.1215	15.4487	29.1215	1.88504		28.3384	18.2029	28.3384	18.2029	0.64234
	ESP	878459	p	SL0790	ybhQ		1				540.706	473.814	540.706	473.814	0.876288		117.501	241.602	117.501	241.602	2.05617	Down-regulated
	ESP	878468	p	SL0790	ybhQ	1					603.789	665.072	603.789	665.072	1.1015		121.648	248.221	121.648	248.221	2.04049	Down-regulated
	ESP	884639	m	SL0795	ybiH	1					66.3009	73.1972	66.3009	73.1972	1.10402		97.4565	50.4717	97.4565	50.4717	0.517889
	ESP	886387	p	SL0797	dinG	1					33.4723	65.3266	33.4723	65.3266	1.95166		25.5737	24.8221	25.5737	24.8221	0.970612
	ESP	888470	p	SL0798	ybiB	1		1			30.2538	109.402	30.2538	109.402	3.61615	Up-regulated	96.0742	84.3952	96.0742	84.3952	0.878438
	ESP	890554	m	SL0800	ybiI	1					65.0135	62.9654	65.0135	62.9654	0.968497		42.162	20.6851	42.162	20.6851	0.49061	Up-regulated
	ESP	895208	p	SL0804	glnP					1	32.8286	10	32.8286	10	0.304613	Down-regulated	13.1324	11.5837	13.1324	11.5837	0.882065
	ESP	896313	m	SL0805	glnH		1				177.017	321.91	177.017	321.91	1.81853		773.432	506.371	773.432	506.371	0.654707
	ESP	896464	m	SL0805	glnH	1					203.409	53.5206	203.409	53.5206	0.263119	Down-regulated	1.38236	0	10	10	1
	ESP	897292	m	SL0806	dps	1					3468.89	1005.87	3468.89	1005.87	0.289969	Down-regulated	383.605	381.433	383.605	381.433	0.994338
	ESP	897357	m	SL0806	dps		1				22.5294	17.3155	22.5294	17.3155	0.768571		3.45591	12.4111	10	12.4111	1.24111
	ESP	898557	p	SL0808	ompX		1				672.021	918.507	672.021	918.507	1.36678		985.624	566.772	985.624	566.772	0.575039
	ESP	898567	p	SL0808	ompX		1				863.199	1473.39	863.199	1473.39	1.70689		1460.47	801.755	1460.47	801.755	0.548972
	ESP	898762	p	SL0808	ompX	1					802.691	2118.78	802.691	2118.78	2.6396	Up-regulated	3677.08	1754.1	3677.08	1754.1	0.477035	Up-regulated
	ESP	901069	m	SL0809	ybiP	1					22.5294	158.2	22.5294	158.2	7.02195	Up-regulated	42.162	47.9894	42.162	47.9894	1.13821
	ESP	901397	m	RybA		1					677.17	1489.92	677.17	1489.92	2.20021	Up-regulated	1303.57	1261.79	1303.57	1261.79	0.967953
	ESP	901487	p	SL0810		1					90.1177	85.0032	90.1177	85.0032	0.943247		105.751	146.451	105.751	146.451	1.38487
	ESP	904132	m	SL0812	ybiS		1				34.7597	136.163	34.7597	136.163	3.91726	Up-regulated	156.898	206.024	156.898	206.024	1.31311
	ESP	904203	m	SL0812	ybiS	1					43.1278	12.5931	43.1278	12.5931	0.291995	Down-regulated	17.9707	14.0659	17.9707	14.0659	0.782711
	ESP	905929	m	SL0813	ybiT					1	32.8286	17.3155	32.8286	17.3155	0.527451		42.8532	40.5428	42.8532	40.5428	0.946085
	ESP	905965	m	SL0813	ybiT					1	50.8521	19.6767	50.8521	19.6767	0.386939	Down-regulated	29.0296	45.5072	29.0296	45.5072	1.56761
	ESP	907820	p						1		180.235	112.551	180.235	112.551	0.624464		162.428	348.337	162.428	348.337	2.14457	Down-regulated
	ESP	909693	p	SL0818	ybiV(1)	1					7.08068	22.0379	10	22.0379	2.20379	Up-regulated	26.9561	35.5784	26.9561	35.5784	1.31987
	ESP	909873	p	SL0818	ybiV(1)			1			29.6101	77.9196	29.6101	77.9196	2.63152	Up-regulated	84.3241	115.009	84.3241	115.009	1.3639
	ESP	916339	p	SL0823	ybiK	1					120.371	44.0757	120.371	44.0757	0.366164	Down-regulated	120.265	118.319	120.265	118.319	0.983813
	ESP	924301	p	SL0829	bssR		1				66.9446	118.847	66.9446	118.847	1.77531		215.648	215.125	215.648	215.125	0.997573
	ESP	924314	p	SL0829	bssR	1					146.763	350.245	146.763	350.245	2.38646	Up-regulated	288.222	244.912	288.222	244.912	0.849731
	ESP	924838	m	STnc1200		1					1565.47	571.411	1565.47	571.411	0.365008	Down-regulated	461.018	410.393	461.018	410.393	0.890188
	Macrophage	925411	p	SL0830	STM0854	1					2.57479	33.0568	10	33.0568	3.30568	Up-regulated	5.52945	3.30962	10	10	1
	ESP	927674	m	SL0832						1	37.3345	14.1672	37.3345	14.1672	0.379467	Down-regulated	33.1767	52.9539	33.1767	52.9539	1.59612
	ESP	928205	p	SL0833				1			58.5765	73.9843	58.5765	73.9843	1.26304		91.9271	152.242	91.9271	152.242	1.65612
	ESP	932127	p	STnc1710			1				31.5412	40.1404	31.5412	40.1404	1.27263		37.3238	57.0909	37.3238	57.0909	1.52961
	ESP	932197	p	STnc1710		1					166.074	43.2887	166.074	43.2887	0.260659	Down-regulated	98.1477	83.5678	98.1477	83.5678	0.85145
	Macrophage	932535	n	SL0835	STM0859	1					9.01177	42.5016	10	42.5016	4.25016	Up-regulated	26.2649	9.92885	26.2649	10	0.380737	Up-regulated
	ESP	932729	m	SL0836				1			39.2656	13.3801	39.2656	13.3801	0.34076	Down-regulated	19.3531	27.3043	19.3531	27.3043	1.41085
	ESP	932745	p	SL0836						1	34.7597	72.4102	34.7597	72.4102	2.08317	Up-regulated	47.0003	43.8524	47.0003	43.8524	0.933024
	ESP	934563	m	SL0838	yliJ	1					112.003	140.098	112.003	140.098	1.25084		56.6768	39.7154	56.6768	39.7154	0.700734
	ESP	934609	m	SL0838	yliJ		1				61.795	10	61.795	10	0.161825	Down-regulated	9.67653	4.13702	10	10	1
	ESP	934650	p	SL0839	dacC	1					310.906	303.808	310.906	303.808	0.977169		212.884	97.6337	212.884	97.6337	0.458625	Up-regulated
	ESP	936807	m	SL0840	deoR	1					54.7143	227.462	54.7143	227.462	4.15727	Up-regulated	262.649	240.775	262.649	240.775	0.916717
	ESP	937590	m	SL0841	ybjG	1					23.1731	182.6	23.1731	182.6	7.8798	Up-regulated	1334.67	910.145	1334.67	910.145	0.681925
	ESP	937633	p	SL0842	mdfA	1					17.3798	10	17.3798	10	0.575379		2.76472	2.48221	10	10	1
	ESP	937855	p	SL0842	mdfA			1			55.358	37.7792	55.358	37.7792	0.682452		73.2652	127.42	73.2652	127.42	1.73917
	ESP	941092	m	SL0844		1					14.805	66.1136	14.805	66.1136	4.46561	Up-regulated	40.7797	23.9947	40.7797	23.9947	0.588399
	ESP	941893	m	RybB		1					373.345	2171.52	373.345	2171.52	5.81639	Up-regulated	555.018	415.357	555.018	415.357	0.748366
	ESP	943723	p	SL0847	ybjM	1					124.234	11.0189	124.234	11.0189	0.0886952	Down-regulated	41.4709	62.0553	41.4709	62.0553	1.49636
	ESP	943784	m	SL0846		1					130.027	117.273	130.027	117.273	0.901913		166.575	270.561	166.575	270.561	1.62426
	ESP	944631	m	SL0848	grxA	1					444.151	226.675	444.151	226.675	0.510356		531.518	810.856	531.518	810.856	1.52555
	ESP	944748	p	SL0849	ybjC	1					31.5412	125.931	31.5412	125.931	3.99258	Up-regulated	63.5887	43.8524	63.5887	43.8524	0.689627
	ESP	945792	p	SL0852	rimK	1					86.2555	71.6231	86.2555	71.6231	0.83036		104.368	87.7049	104.368	87.7049	0.84034
	ESP	946780	p	SL0853	ybjN	1					30.2538	33.8439	30.2538	33.8439	1.11867		49.765	47.9894	49.765	47.9894	0.964321
	ESP	947499	p	SL0854	potF	1					32.8286	32.2697	32.8286	32.2697	0.982977		305.502	347.51	305.502	347.51	1.1375
	ESP	947504	p	SL0854	potF		1				34.7597	59.8171	34.7597	59.8171	1.72088		383.605	430.25	383.605	430.25	1.1216
	ESP	951804	p	SL0858	ybjO	1					148.694	78.7067	148.694	78.7067	0.529319		337.988	319.378	337.988	319.378	0.94494
	ESP	952347	p	SL0859	rumB	1					18.6672	87.3644	18.6672	87.3644	4.68009	Up-regulated	35.9414	28.9592	35.9414	28.9592	0.805732
	ESP	955390	m	SL0861						1	48.921	140.885	48.921	140.885	2.87984	Up-regulated	89.1624	57.0909	89.1624	57.0909	0.640303
	ESP	961067	m	SL0867	artP	1					179.592	205.424	179.592	205.424	1.14384		530.827	515.473	530.827	515.473	0.971075
	ESP	961119	m	SL0867	artP		1				199.546	92.8739	199.546	92.8739	0.465425	Down-regulated	47.6915	27.3043	47.6915	27.3043	0.57252
	ESP	961140	m	SL0867	artP		1				161.568	55.8818	161.568	55.8818	0.345871	Down-regulated	24.8825	11.5837	24.8825	11.5837	0.465534	Up-regulated
	ESP	961777	p	SL0869	orfB		1			1	32.8286	448.628	32.8286	448.628	13.6658	Up-regulated	110.589	48.8169	110.589	48.8169	0.441426	Up-regulated
	ESP	961825	p	SL0869	orfB	1					139.039	420.294	139.039	420.294	3.02285	Up-regulated	217.722	162.171	217.722	162.171	0.744855
	ESP	961832	m	SL0868	ybjP	1					177.017	48.0111	177.017	48.0111	0.271223	Down-regulated	74.6475	72.8116	74.6475	72.8116	0.975405
	ESP	964135	m	SL0871		1					77.2437	53.5206	77.2437	53.5206	0.692879		21.4266	28.9592	21.4266	28.9592	1.35155
	ESP	966594	m	SL0873	ltaA			1			205.983	187.322	205.983	187.322	0.909403		180.398	122.456	180.398	122.456	0.678808
	ESP	966633	m	SL0873	ltaA	1					64.3698	72.4102	64.3698	72.4102	1.12491		84.3241	66.1923	84.3241	66.1923	0.784976
	ESP	968390	m	SL0874	poxB	1					65.6572	75.5584	65.6572	75.5584	1.1508		34.5591	23.9947	34.5591	23.9947	0.694311
	ESP	972229	m	SL0877	ybjE	1					72.0942	133.014	72.0942	133.014	1.84501		114.736	143.968	114.736	143.968	1.25478
	ESP	972361	p	SL0878	ybjD	1					51.4958	14.9543	51.4958	14.9543	0.290398	Down-regulated	16.5883	33.9236	16.5883	33.9236	2.04502	Down-regulated
	ESP	974644	p	SL0879	ybjY	1					184.741	348.671	184.741	348.671	1.88735		141.692	66.1923	141.692	66.1923	0.467156	Up-regulated
	ESP	975026	m	SL0879	ybjX	1					285.158	1199.49	285.158	1199.49	4.2064	Up-regulated	1295.27	1107.89	1295.27	1107.89	0.855336
	ESP	978332	p	SL0882	cspD					1	54.0706	178.664	54.0706	178.664	3.30428	Up-regulated	102.986	68.6746	102.986	68.6746	0.666834
	ESP	978647	m	SL0882	cspD	1					914.695	177.877	914.695	177.877	0.194466	Down-regulated	105.06	101.771	105.06	101.771	0.968696
	ESP	978818	p	SL0883	clpS	1					110.716	317.975	110.716	317.975	2.87199	Up-regulated	143.766	93.4967	143.766	93.4967	0.650341
	ESP	979049	p	SL0884	clpA	1		1			346.953	788.641	346.953	788.641	2.27305	Up-regulated	402.267	345.855	402.267	345.855	0.859764
	ESP	985857	p	SL0890		1					8.36807	11.0189	10	11.0189	1.10189		5.52945	6.61923	10	10	1
	ESP	987137	m	SL0891	infA	1		1			487.279	850.032	487.279	850.032	1.74445		1189.52	1603.51	1189.52	1603.51	1.34803
	ESP	987370	m	SL0892		1		1			115.222	144.033	115.222	144.033	1.25005		188.692	191.958	188.692	191.958	1.01731
	ESP	988148	m	SL0893	aat	1					64.3698	100.745	64.3698	100.745	1.56509		88.4712	76.9486	88.4712	76.9486	0.869759
	ESP	991687	m	SL0895	cydD	1					25.7479	32.2697	25.7479	32.2697	1.2533		20.7354	19.8577	20.7354	19.8577	0.95767
	ESP	992761	m	SL0896	trxB	1					113.291	410.849	113.291	410.849	3.6265	Up-regulated	539.812	320.205	539.812	320.205	0.593179
	ESP	993011	p	SL0897	lrp	1					160.924	155.052	160.924	155.052	0.963509		337.296	182.856	337.296	182.856	0.542124
	ESP	993819	p	SL0898	ftsK	1					599.283	454.925	599.283	454.925	0.759115		700.858	1017.71	700.858	1017.71	1.45209
	ESP	1000128	p	SL0901	serS	1					164.143	158.988	164.143	158.988	0.968592		115.427	97.6337	115.427	97.6337	0.845846
	ESP	1001754	p	SL0902	dmsA	1					205.983	10	205.983	10	0.0485476	Down-regulated	0	0	10	10	1
	ESP	1006145	p	SL0905	ycaD	1					19.9546	32.2697	19.9546	32.2697	1.61716		279.237	134.039	279.237	134.039	0.48002	Up-regulated
	ESP	1007517	p	SL0906	ycaM	1					46.9899	407.701	46.9899	407.701	8.67634	Up-regulated	100.221	38.0606	100.221	38.0606	0.379766	Up-regulated
	ESP	1009379	m	STnc3310		1		1			56.6454	118.06	56.6454	118.06	2.08419	Up-regulated	89.8535	56.2635	89.8535	56.2635	0.626169
	ESP	1010207	m	SL0907	pflA	1		1			90.7614	101.532	90.7614	101.532	1.11867		76.7211	69.502	76.7211	69.502	0.905904
	ESP	1010222	m	SL0907	pflA		1	1			51.4958	67.6878	51.4958	67.6878	1.31443		31.7943	27.3043	31.7943	27.3043	0.85878
	ESP	1010322	m	SL0907	pflA		1	1			169.936	137.737	169.936	137.737	0.81052		144.457	213.47	144.457	213.47	1.47774
	ESP	1010548	p	SL0909	sopD2		1				38.6219	230.611	38.6219	230.611	5.97099	Up-regulated	393.973	2.48221	393.973	10	0.0253824	Up-regulated
	ESP	1010550	p	SL0909	sopD2	1					37.9782	236.12	37.9782	236.12	6.21726	Up-regulated	396.738	2.48221	396.738	10	0.0252056	Up-regulated
	ESP	1014888	m	SL0911	focA		1				170.58	121.995	170.58	121.995	0.71518		135.471	86.8775	135.471	86.8775	0.641297
	ESP	1014899	m	SL0911	focA	1					43.7715	81.0679	43.7715	81.0679	1.85207		91.2359	58.7457	91.2359	58.7457	0.643888
	ESP	1017139	p	SL0913	ycaP	1					25.1042	17.3155	25.1042	17.3155	0.689744		25.5737	14.0659	25.5737	14.0659	0.550013
	ESP	1017979	p	SL0914	serC	1					390.081	717.805	390.081	717.805	1.84014		2168.23	2112.36	2168.23	2112.36	0.974232
	ESP	1018050	m	SL0914	serC					1	16.0924	18.1025	16.0924	18.1025	1.12491		14.5148	7.44664	14.5148	10	0.688952
	ESP	1020766	m	SL0916	ycaL					1	14.805	101.532	14.805	101.532	6.85791	Up-regulated	159.663	32.2688	159.663	32.2688	0.202106	Up-regulated
	Macrophage	1020900	n	SL0916	ycaL					1	7.72437	30.6956	10	30.6956	3.06956	Up-regulated	15.8972	6.61923	15.8972	10	0.629043
	ESP	1021440	p	SL0917	cmk		1				44.4151	62.1783	44.4151	62.1783	1.39993		53.9121	38.888	53.9121	38.888	0.721322
	ESP	1021524	p	SL0917	cmk	1					69.5194	168.432	69.5194	168.432	2.42281	Up-regulated	105.751	108.39	105.751	108.39	1.02496
	ESP	1022078	p	SL0918	rpsA		1	1			299.963	295.937	299.963	295.937	0.986578		478.988	460.864	478.988	460.864	0.962161
	ESP	1022222	p	SL0918	rpsA	1		1			213.064	347.884	213.064	347.884	1.63277		402.959	380.606	402.959	380.606	0.944529
	ESP	1024113	p	SL0919	himD	1					154.487	96.0222	154.487	96.0222	0.621553		257.119	313.586	257.119	313.586	1.21961
	ESP	1024591	m	STnc3330		1					36.0471	10	36.0471	10	0.277415	Down-regulated	0.691181	4.13702	10	10	1
	ESP	1026975	p	SL0921	msbA	1					51.4958	185.748	51.4958	185.748	3.60705	Up-regulated	184.545	220.917	184.545	220.917	1.19709
	ESP	1031023	p	SL0924	ycaR	1					74.6689	138.524	74.6689	138.524	1.85517		106.442	82.7404	106.442	82.7404	0.77733
	ESP	1032162	p	SL0926		1					28.9664	22.8249	28.9664	22.8249	0.78798		5.52945	7.44664	10	10	1
	ESP	1032421	p	SL0926				1			101.061	66.1136	101.061	66.1136	0.654198		54.6033	84.3952	54.6033	84.3952	1.54561
	ESP	1033894	p	SL0928	smtA		1				11.5866	10	11.5866	10	0.863069		1.38236	4.96443	10	10	1
	ESP	1033933	p	SL0928	smtA	1					42.4841	76.3455	42.4841	76.3455	1.79704		27.6472	25.6495	27.6472	25.6495	0.927743
	ESP	1035931	p	SL0930	mukE	1		1			122.303	37.7792	122.303	37.7792	0.3089	Down-regulated	45.6179	47.9894	45.6179	47.9894	1.05199
	ESP	1041436	p	SL0932	ycbB		1				118.44	54.3076	118.44	54.3076	0.458523	Down-regulated	89.1624	119.146	89.1624	119.146	1.33628
	ESP	1041469	p	SL0932	ycbB	1					186.029	76.3455	186.029	76.3455	0.410396	Down-regulated	141.692	158.862	141.692	158.862	1.12117
	ESP	1043457	p	SL0933	ycbK	1					1389.74	344.735	1389.74	344.735	0.248057	Down-regulated	222.56	349.165	222.56	349.165	1.56885
	ESP	1043557	p	SL0933	ycbK		1				90.7614	270.751	90.7614	270.751	2.98311	Up-regulated	132.016	84.3952	132.016	84.3952	0.639282
	ESP	1044188	p	SL0934	ycbL	1		1			78.5311	331.355	78.5311	331.355	4.21941	Up-regulated	141.692	102.598	141.692	102.598	0.724092
	ESP	1046168	m	SL0935	aspC	1					203.409	593.448	203.409	593.448	2.91752	Up-regulated	861.903	551.879	861.903	551.879	0.640303
	ESP	1046198	m	SL0935	aspC		1				64.3698	96.8092	64.3698	96.8092	1.50395		267.487	193.613	267.487	193.613	0.72382
	ESP	1047551	m	SL0936	ompF	1					979.064	102.319	979.064	102.319	0.104507	Down-regulated	908.903	1508.36	908.903	1508.36	1.65954
	ESP	1047936	p	STnc3350		1					56.6454	10	56.6454	10	0.176537	Down-regulated	71.8828	172.1	71.8828	172.1	2.39418	Down-regulated
	ESP	1049254	m	SL0937	asnCa			1			165.43	389.598	165.43	389.598	2.35506	Up-regulated	217.031	177.065	217.031	177.065	0.81585
	ESP	1049505	m	SL0937	asnCa	1					812.347	288.854	812.347	288.854	0.355579	Down-regulated	952.447	1180.71	952.447	1180.71	1.23965
	ESP	1050228	m	SL0938		1					69.5194	34.6309	69.5194	34.6309	0.498148	Down-regulated	35.9414	36.4058	35.9414	36.4058	1.01292
	ESP	1054658	m	SL0941	pncB	1					50.8521	218.805	50.8521	218.805	4.30276	Up-regulated	183.854	156.379	183.854	156.379	0.850562
	ESP	1054691	m	SL0941	pncB		1				31.5412	97.5963	31.5412	97.5963	3.09425	Up-regulated	40.0885	61.2279	40.0885	61.2279	1.52732
	ESP	1055099	p	SL0942						1	26.3916	25.1861	26.3916	25.1861	0.954324		58.7504	70.3294	58.7504	70.3294	1.19709
	ESP	1055773	p	STnc4200		1				1	74.0252	89.7256	74.0252	89.7256	1.21209		221.869	277.18	221.869	277.18	1.2493
	ESP	1056111	m	SL0942		1					323.136	64.5395	323.136	64.5395	0.199728	Down-regulated	397.429	372.332	397.429	372.332	0.936851
	ESP	1060741	p	isrB-1		1					243.961	89.7256	243.961	89.7256	0.367786	Down-regulated	163.119	154.725	163.119	154.725	0.94854
	ESP	1062027	m	SL0950		1					660.434	234.546	660.434	234.546	0.355139	Down-regulated	430.606	532.021	430.606	532.021	1.23552
	ESP	1062121	p	SL0951	C1	1					27.679	10	27.679	10	0.361285	Down-regulated	8.29417	12.4111	10	12.4111	1.24111
	ESP	1062806	m	STnc1080		1					1349.19	1028.7	1349.19	1028.7	0.762455		1306.33	1164.99	1306.33	1164.99	0.891799
	ESP	1065141	p	SL0956		1		1			61.795	22.0379	61.795	22.0379	0.356629	Down-regulated	44.2356	48.8169	44.2356	48.8169	1.10357
	ESP	1065267	p	SL0956			1				551.005	99.1704	551.005	99.1704	0.179981	Down-regulated	227.399	413.702	227.399	413.702	1.81928
	ESP	1065431	m	SL0956						1	31.5412	34.6309	31.5412	34.6309	1.09796		48.3827	50.4717	48.3827	50.4717	1.04318
	ESP	1065843	p	SL0957			1				226.582	128.292	226.582	128.292	0.566206		84.3241	240.775	84.3241	240.775	2.85535	Down-regulated
	ESP	1065845	p	SL0957		1					227.869	130.653	227.869	130.653	0.573369		84.3241	240.775	84.3241	240.775	2.85535	Down-regulated
	ESP	1066471	p	SL0958		1					66.3009	48.7981	66.3009	48.7981	0.736011		80.8682	72.8116	80.8682	72.8116	0.900374
	ESP	1068926	p	SL0962		1					226.582	48.0111	226.582	48.0111	0.211893	Down-regulated	217.722	426.113	217.722	426.113	1.95714
	ESP	1070194	m	SL0964		1					31.5412	21.2508	31.5412	21.2508	0.673748		13.1324	33.0962	13.1324	33.0962	2.52018	Down-regulated
	ESP	1070457	m	SL0964			1				62.4387	10	62.4387	10	0.160157	Down-regulated	13.8236	17.3755	13.8236	17.3755	1.25694
	ESP	1071216	m	SL0965	gtgA	1					107.498	25.9732	107.498	25.9732	0.241617	Down-regulated	51.1474	110.045	51.1474	110.045	2.15152	Down-regulated
	ESP	1087199	m	SL0983	sodCa	1					70.8068	540.715	70.8068	540.715	7.63649	Up-regulated	424.385	110.045	424.385	110.045	0.259304	Up-regulated
	ESP	1097117	m	SL0991	sseI					1	26.3916	10	26.3916	10	0.378908	Down-regulated	3.45591	3.30962	10	10	1
	ESP	1099602	m	SL0995	gtgE	1					211.777	167.645	211.777	167.645	0.791614		232.237	108.39	232.237	108.39	0.466722	Up-regulated
	ESP	1099614	p	SL0995	gtgE					1	16.0924	11.0189	16.0924	11.0189	0.684727		25.5737	9.92885	25.5737	10	0.391027	Up-regulated
	ESP	1099753	p	SL0096	rluA					1	243.961	103.893	243.961	103.893	0.425858	Down-regulated	57.368	31.4414	57.368	31.4414	0.548064
	ESP	1100063	m	SL0996	gtgF	1					35.4034	10	35.4034	10	0.282459	Down-regulated	19.3531	38.888	19.3531	38.888	2.0094	Down-regulated
	ESP	1100431	p	SL0997	pepN	1					72.0942	155.839	72.0942	155.839	2.16161	Up-regulated	115.427	66.1923	115.427	66.1923	0.573455
	ESP	1101248	p	SL0997	pepN			1			66.3009	157.413	66.3009	157.413	2.37423	Up-regulated	60.8239	48.8169	60.8239	48.8169	0.802593
	ESP	1102987	p	SL0997	pepN			1			106.21	299.085	106.21	299.085	2.81598	Up-regulated	128.56	69.502	128.56	69.502	0.54062
	ESP	1104358	p	SL0999	ycbW	1					110.716	89.7256	110.716	89.7256	0.810412		61.5151	83.5678	61.5151	83.5678	1.35849
	ESP	1106133	m	SL1000		1					29.6101	121.995	29.6101	121.995	4.12006	Up-regulated	108.515	100.116	108.515	100.116	0.922596
	ESP	1106180	p	SL1001	rlmL	1					38.6219	87.3644	38.6219	87.3644	2.26205	Up-regulated	93.3094	108.39	93.3094	108.39	1.16162
	ESP	1112350	m	SL1004	pqiB					1	53.4269	10	53.4269	10	0.187172	Down-regulated	18.6619	21.5125	18.6619	21.5125	1.15275
	ESP	1112936	m	SL1004	pqiB					1	19.9546	23.612	19.9546	23.612	1.18328		50.4562	68.6746	50.4562	68.6746	1.36107
	ESP	1113831	p	SL1006	rmf	1					28.9664	47.224	28.9664	47.224	1.6303		74.6475	93.4967	74.6475	93.4967	1.25251
	ESP	1114775	m	SL1007	fabA	1					133.889	395.108	133.889	395.108	2.95101	Up-regulated	316.561	500.58	316.561	500.58	1.58131
	ESP	1116605	m	SL1008	lonH	1					24.4605	65.3266	24.4605	65.3266	2.67069	Up-regulated	28.3384	38.888	28.3384	38.888	1.37227
	ESP	1116737	p	SL1009	ycbG	1					92.6925	48.0111	92.6925	48.0111	0.517961		48.3827	67.0197	48.3827	67.0197	1.3852
	ESP	1118472	m	SL1010	ompA	1					388.793	466.731	388.793	466.731	1.20046		531.518	286.282	531.518	286.282	0.538612
	ESP	1118549	m	SL1010	ompA		1				33.4723	59.8171	33.4723	59.8171	1.78706		60.8239	39.7154	60.8239	39.7154	0.652957
	ESP	1119189	m	SL1011	sulA			1			88.1866	298.298	88.1866	298.298	3.38258	Up-regulated	96.7653	105.08	96.7653	105.08	1.08593
	ESP	1119234	m	SL1011	sulA	1					85.6118	208.573	85.6118	208.573	2.43626	Up-regulated	82.9417	96.8063	82.9417	96.8063	1.16716
	ESP	1119368	p	SL1012	sxy	1					51.4958	12.5931	51.4958	12.5931	0.244545	Down-regulated	8.98535	11.5837	10	11.5837	1.15837
	ESP	1121708	m	SL1013	yccS			1			53.4269	44.0757	53.4269	44.0757	0.824973		55.9857	69.502	55.9857	69.502	1.24142
	ESP	1122664	m	SL1014		1					13.5177	19.6767	13.5177	19.6767	1.45563		15.206	19.0303	15.206	19.0303	1.2515
	ESP	1122728	p	SL1015	helD	1					67.5883	85.7903	67.5883	85.7903	1.26931		64.971	63.7101	64.971	63.7101	0.980593
	ESP	1123796	p	SL1015	helD			1			146.119	88.1515	146.119	88.1515	0.603284		133.398	105.08	133.398	105.08	0.787721
	ESP	1125326	m	SL1016	msgA	1					88.8303	59.03	88.8303	59.03	0.664526		28.3384	41.3702	28.3384	41.3702	1.45986
	ESP	1126123	m	SL1017	yccT	1					43.7715	18.1025	43.7715	18.1025	0.41357	Down-regulated	10.3677	9.92885	10.3677	10	0.964533
	ESP	1126136	p	SL1018			1				30.2538	18.8896	30.2538	18.8896	0.624371		6.22063	9.92885	10	10	1
	ESP	1126214	p	SL1018		1					68.8757	168.432	68.8757	168.432	2.44545	Up-regulated	100.221	56.2635	100.221	56.2635	0.561393
	ESP	1127032	m	SL1019	yccV	1					118.44	228.249	118.44	228.249	1.92712		207.354	164.653	207.354	164.653	0.794068
	ESP	1127158	m	SL1019	yccV		1	1			55.358	68.4748	55.358	68.4748	1.23695		47.6915	26.4769	47.6915	26.4769	0.555171
	ESP	1130527	m	SL1024	yccK	1					77.2437	136.163	77.2437	136.163	1.76277		95.383	158.034	95.383	158.034	1.65684
	ESP	1131280	m	SL1025	yccA	1					755.058	1931.46	755.058	1931.46	2.55803	Up-regulated	729.196	246.566	729.196	246.566	0.338135	Up-regulated
	ESP	1131800	p	SL1026	pipA					1	99.7732	65.3266	99.7732	65.3266	0.654751		96.7653	169.618	96.7653	169.618	1.75288
	ESP	1132284	m	SL1026	pipA			1			21.8857	245.565	21.8857	245.565	11.2203	Up-regulated	91.2359	65.3649	91.2359	65.3649	0.716439
	ESP	1133695	m	SL1027	pipB	1					41.8404	1403.34	41.8404	1403.34	33.5404	Up-regulated	1389.27	6.61923	1389.27	10	0.007198	Up-regulated
	ESP	1133876	m	SL1027	pipB		1				229.156	192.044	229.156	192.044	0.838049		197.678	13.2385	197.678	13.2385	0.0669699	Up-regulated
	ESP	1136295	m	SL1030	sopB	1					50.8521	10	50.8521	10	0.196649	Down-regulated	0.691181	0.827404	10	10	1
	ESP	1136541	p	SL1031	orfX	1					597.995	10	597.995	10	0.0167225	Down-regulated	5.52945	0.827404	10	10	1
	ESP	1137800	p	SL1033	pipD					1	39.2656	17.3155	39.2656	17.3155	0.440984	Down-regulated	31.1031	45.5072	31.1031	45.5072	1.46311
	ESP	1138446	m	SL1033	pipD		1				128.74	407.701	128.74	407.701	3.16686	Up-regulated	126.486	48.8169	126.486	48.8169	0.385946	Up-regulated
	ESP	1138456	m	SL1033	pipD	1					74.0252	285.705	74.0252	285.705	3.85957	Up-regulated	55.2945	19.8577	55.2945	19.8577	0.359126	Up-regulated
	ESP	1138539	p	SL1034	copS					1	57.2891	10	57.2891	10	0.174553	Down-regulated	4.83827	8.27404	10	10	1
	ESP	1140639	m	SL1035	copR			1			68.232	171.581	68.232	171.581	2.51467	Up-regulated	89.8535	132.385	89.8535	132.385	1.47334
	ESP	1140725	p	SL1036		1					19.3109	26.7603	19.3109	26.7603	1.38576		29.7208	14.8933	29.7208	14.8933	0.501106	Up-regulated
	ESP	1144344	m	SL1039	hpaR	1					72.0942	15.7413	72.0942	15.7413	0.218344	Down-regulated	26.2649	33.9236	26.2649	33.9236	1.29159
	ESP	1153745	p	STnc1880		1					88.1866	66.1136	88.1866	66.1136	0.749701		89.8535	149.76	89.8535	149.76	1.66671
	ESP	1154417	m	SL1049		1					18.0235	10	18.0235	10	0.55483		24.1913	9.92885	24.1913	10	0.413371	Up-regulated
	ESP	1154915	p	STnc3400		1					22.5294	26.7603	22.5294	26.7603	1.18779		47.0003	17.3755	47.0003	17.3755	0.369689	Up-regulated
	ESP	1156297	m	SL1051	cbpA	1					99.1295	73.9843	99.1295	73.9843	0.74634		72.574	64.5375	72.574	64.5375	0.889265
	ESP	1156332	m	SL1051	cbpA		1				15.4487	12.5931	15.4487	12.5931	0.815152		30.412	18.2029	30.412	18.2029	0.598544
	ESP	1156457	p	SL1052	scsA	1					235.593	673.729	235.593	673.729	2.85971	Up-regulated	405.723	321.86	405.723	321.86	0.7933
	ESP	1159994	p	SL1056	agp	1					161.568	241.63	161.568	241.63	1.49553		47.6915	37.2332	47.6915	37.2332	0.780709
	ESP	1162188	m	SL1058	wrbA	1					211.133	168.432	211.133	168.432	0.797755		151.369	38.0606	151.369	38.0606	0.251443	Up-regulated
	ESP	1162299	p	SL1059	ymdF		1				15.4487	10	15.4487	10	0.647302		7.60299	12.4111	10	12.4111	1.24111
	ESP	1162430	p	SL1059	ymdF	1					185.385	44.8628	185.385	44.8628	0.241998	Down-regulated	44.2356	36.4058	44.2356	36.4058	0.822998
	ESP	1162809	p	SL1060	ycdC	1					30.2538	90.5127	30.2538	90.5127	2.99178	Up-regulated	39.3973	41.3702	39.3973	41.3702	1.05008
	ESP	1167924	m	SL1062	putA	1					41.8404	114.912	41.8404	114.912	2.74643	Up-regulated	13.8236	15.7207	13.8236	15.7207	1.13723
	ESP	1168170	p	SL1063	putP	1					121.015	78.7067	121.015	78.7067	0.650387		11.7501	13.2385	11.7501	13.2385	1.12667
	ESP	1170160	m						1		36.6908	38.5663	36.6908	38.5663	1.05112		35.2502	64.5375	35.2502	64.5375	1.83084
	ESP	1170291	p	SL1064	phoH		1				1181.19	33.0568	1181.19	33.0568	0.0279861	Down-regulated	34.5591	57.0909	34.5591	57.0909	1.65198
	ESP	1170379	p	SL1064	phoH	1					858.049	277.835	858.049	277.835	0.323798	Down-regulated	428.532	435.215	428.532	435.215	1.01559
	ESP	1171484	m	SL1064	phoH					1	30.2538	22.0379	30.2538	22.0379	0.728433		45.6179	35.5784	45.6179	35.5784	0.779921
	ESP	1172385	p	SL1065						1	24.4605	10	24.4605	10	0.408822	Down-regulated	15.8972	10.7563	15.8972	10.7563	0.676615
	ESP	1172531	m	SL1065		1					24.4605	62.1783	24.4605	62.1783	2.54199	Up-regulated	53.2209	38.888	53.2209	38.888	0.73069
	ESP	1172766	p	SL1066						1	63.7261	60.6042	63.7261	60.6042	0.95101		73.2652	73.639	73.2652	73.639	1.0051
	ESP	1175757	p	SL1068		1					21.8857	40.1404	21.8857	40.1404	1.83409		0.691181	0.827404	10	10	1
	ESP	1178252	p	SL1070				1			25.7479	18.8896	25.7479	18.8896	0.733636		16.5883	11.5837	16.5883	11.5837	0.698301
	ESP	1179784	p	SL1071				1			33.4723	43.2887	33.4723	43.2887	1.29327		33.8679	56.2635	33.8679	56.2635	1.66126
	ESP	1181143	p	SL1072	ycdW	1					28.3227	31.4827	28.3227	31.4827	1.11157		52.5298	44.6798	52.5298	44.6798	0.850562
	ESP	1182286	m	SL1073	ycdX					1	30.2538	26.7603	30.2538	26.7603	0.884526		44.2356	33.0962	44.2356	33.0962	0.74818
	ESP	1183644	p	SL1075	ycdZ	1					54.0706	109.402	54.0706	109.402	2.02332	Up-regulated	87.78	60.4005	87.78	60.4005	0.68809
	ESP	1188216	m	SL1081	csgA					1	97.1984	27.5473	97.1984	27.5473	0.283414	Down-regulated	82.9417	134.039	82.9417	134.039	1.61607
	ESP	1188529	p	SL1083	ymdA	1		1			171.224	10	171.224	10	0.0584032	Down-regulated	14.5148	53.7813	14.5148	53.7813	3.70527	Down-regulated
	ESP	1189126	p	SL1084		1					74.0252	84.2162	74.0252	84.2162	1.13767		40.0885	63.7101	40.0885	63.7101	1.58924
	ESP	1189626	p	SL1085	ymdC	1		1			171.224	127.505	171.224	127.505	0.744669		42.162	51.2991	42.162	51.2991	1.21671
	ESP	1189852	p	SL1085	ymdC			1			77.8874	173.155	77.8874	173.155	2.22314	Up-regulated	41.4709	47.162	41.4709	47.162	1.13723
	ESP	1190000	p	SL1085	ymdC			1			66.9446	107.828	66.9446	107.828	1.61071		53.9121	43.025	53.9121	43.025	0.798058
	ESP	1192325	m	SL1086	mdoC		1				25.7479	57.4559	25.7479	57.4559	2.23148	Up-regulated	94.6918	70.3294	94.6918	70.3294	0.742719
	MEP, LSP InSPi2	1192479	p	SL1087	mdoG		1				9.65547	67.6878	10	67.6878	6.76878	Up-regulated	13.8236	15.7207	13.8236	15.7207	1.13723
	ESP	1192502	p	SL1087	mdoG	1					65.0135	161.349	65.0135	161.349	2.48177	Up-regulated	105.06	91.0145	105.06	91.0145	0.866313
	ESP	1192739	m	SL1087	mdoG					1	32.8286	10	32.8286	10	0.304613	Down-regulated	22.1178	18.2029	22.1178	18.2029	0.822998
	ESP	1197337	m	SL1090	msyB	1					84.3244	99.9575	84.3244	99.9575	1.18539		107.824	48.8169	107.824	48.8169	0.452745	Up-regulated
	ESP	1198646	p	STnc3040		1					25.7479	10	25.7479	10	0.388381	Down-regulated	7.60299	10.7563	10	10.7563	1.07563
	ESP	1198660	m	SL1091	yceE	1					12.2303	10	12.2303	10	0.817644		4.14709	7.44664	10	10	1
	ESP	1199704	m	SL1092	htrB	1					43.1278	201.489	43.1278	201.489	4.67191	Up-regulated	118.192	145.623	118.192	145.623	1.23209
	ESP	1199793	p	SL1093	yceA		1				7.72437	10	10	10	1		10.3677	10.7563	10.3677	10.7563	1.03748
	ESP	1199825	p	SL1093	yceA		1				13.5177	21.2508	13.5177	21.2508	1.57208		38.015	22.3399	38.015	22.3399	0.587661
	ESP	1199859	p	SL1093	yceA	1					18.0235	62.9654	18.0235	62.9654	3.49351	Up-regulated	124.413	110.872	124.413	110.872	0.891165
	ESP	1203703	m	SL1097	solA	1					43.1278	44.0757	43.1278	44.0757	1.02198		51.1474	47.162	51.1474	47.162	0.922081
	ESP	1204115	m	SL1098	bssS	1					466.681	178.664	466.681	178.664	0.38284	Down-regulated	145.839	183.684	145.839	183.684	1.2595
	ESP	1204124	m	SL1098	bssS		1				443.508	155.839	443.508	155.839	0.351379	Down-regulated	134.089	171.273	134.089	171.273	1.2773
	ESP	1204602	m	SL1099	dinI	1					499.51	615.486	499.51	615.486	1.23218		784.49	829.059	784.49	829.059	1.05681
	ESP	1205738	m	SL1100	pyrC	1					21.242	33.8439	21.242	33.8439	1.59325		86.3976	65.3649	86.3976	65.3649	0.756559
	ESP	1206391	m	SL1101	yceB	1					426.128	264.454	426.128	264.454	0.620599		249.516	369.85	249.516	369.85	1.48227
	ESP	1206403	p						1		151.269	151.117	151.269	151.117	0.998994		171.413	195.267	171.413	195.267	1.13916
	ESP	1207166	m	SL1102	grxB	1					451.232	384.089	451.232	384.089	0.8512		368.399	257.323	368.399	257.323	0.698488
	ESP	1208439	m	SL1103	yceL	1					31.5412	23.612	31.5412	23.612	0.748609		76.7211	50.4717	76.7211	50.4717	0.657859
	ESP	1208607	p	SL1104	rimJ	1					182.166	145.607	182.166	145.607	0.799309		62.8975	75.2938	62.8975	75.2938	1.19709
	ESP	1210895	p	SL1107	mviN	1					57.9328	38.5663	57.9328	38.5663	0.665707		76.7211	75.2938	76.7211	75.2938	0.981396
	ESP	1213533	m	SL1109	flgM	1					1354.98	35.418	1354.98	35.418	0.0261391	Down-regulated	69.1181	745.491	69.1181	745.491	10.7858	Down-regulated
	ESP	1213566	m	SL1109	flgM		1				238.168	18.8896	238.168	18.8896	0.079312	Down-regulated	44.2356	187.821	44.2356	187.821	4.24592	Down-regulated
	ESP	1214257	m	SL1110	flgA	1					446.083	28.3344	446.083	28.3344	0.0635183	Down-regulated	106.442	341.718	106.442	341.718	3.21037	Down-regulated
	ESP	1214363	p	SL1111	flgB	1					599.926	49.5852	599.926	49.5852	0.0826522	Down-regulated	127.868	488.996	127.868	488.996	3.82421	Down-regulated
	ESP	1221586	p	SL1120	flgK	1					656.572	30.6956	656.572	30.6956	0.0467513	Down-regulated	29.7208	642.893	29.7208	642.893	21.6311	Down-regulated
	ESP	1228061	m	SL1122	ams	1					88.1866	34.6309	88.1866	34.6309	0.392701	Down-regulated	78.1035	73.639	78.1035	73.639	0.942839
	ESP	1228095	m	SL1122	ams		1				35.4034	10	35.4034	10	0.282459	Down-regulated	28.3384	47.162	28.3384	47.162	1.66424
	ESP	1228273	p	SL1123	rluC	1					81.1059	144.82	81.1059	144.82	1.78557		192.148	345.028	192.148	345.028	1.79563
	ESP	1229340	p	SL1124		1					34.7597	51.9464	34.7597	51.9464	1.49444		5.52945	13.2385	10	13.2385	1.32385
	ESP	1231246	m	SL1126	maf-a		1				45.7025	46.4369	45.7025	46.4369	1.01607		59.4416	50.4717	59.4416	50.4717	0.849097
	ESP	1231270	p	SraB		1					360.471	129.079	360.471	129.079	0.358084	Down-regulated	539.812	454.245	539.812	454.245	0.841487
	ESP	1231321	m	SL1126	maf-a	1					52.1395	23.612	52.1395	23.612	0.452862	Down-regulated	47.6915	47.162	47.6915	47.162	0.988899
	ESP	1231413	p	SL1127	yceD	1					446.726	1281.34	446.726	1281.34	2.8683	Up-regulated	1091.37	1283.3	1091.37	1283.3	1.17586
	ESP	1232415	m	SL1129	plsX					1	91.4051	48.7981	91.4051	48.7981	0.533867		94.6918	134.867	94.6918	134.867	1.42427
	ESP	1235629	p	SL1132	fabG			1			638.548	559.605	638.548	559.605	0.87637		254.355	325.17	254.355	325.17	1.27841
	ESP	1236152	p	SL1133	acpP		1				439.646	1214.44	439.646	1214.44	2.76233	Up-regulated	612.386	872.912	612.386	872.912	1.42543
	ESP	1236163	p	SL1133	acpP	1					564.523	1029.48	564.523	1029.48	1.82363		666.99	977.164	666.99	977.164	1.46504
	ESP	1237924	p	SL1135	pabC	1					23.1731	62.9654	23.1731	62.9654	2.71717	Up-regulated	29.7208	11.5837	29.7208	11.5837	0.389749	Up-regulated
	ESP	1238471	p	SL1136	yceG	1		1			54.0706	81.855	54.0706	81.855	1.51385		64.2798	91.0145	64.2798	91.0145	1.41591
	ESP	1239531	p	SL1137	tmk	1		1			46.9899	73.9843	46.9899	73.9843	1.57447		75.3387	72.8116	75.3387	72.8116	0.966456
	ESP	1241892	p	SL1139	ycfH			1			308.975	184.961	308.975	184.961	0.598627		201.134	107.563	201.134	107.563	0.534781
	ESP	1242406	p	SL1140	ptsG	1					790.461	602.106	790.461	602.106	0.761715		666.298	855.536	666.298	855.536	1.28401
	ESP	1246484	p	SL1142	ycfF		1				168.005	194.406	168.005	194.406	1.15714		175.56	143.141	175.56	143.141	0.815339
	ESP	1246491	p	SL1142	ycfF	1					168.005	192.044	168.005	192.044	1.14309		176.942	143.141	176.942	143.141	0.808969
	ESP	1248257	p	SL1146	nagZ	1		1			53.4269	45.6499	53.4269	45.6499	0.854436		38.015	32.2688	38.015	32.2688	0.848844
	ESP	1248444	p	SL1146	nagZ		1	1			27.0353	55.0947	27.0353	55.0947	2.03788	Up-regulated	40.7797	27.3043	40.7797	27.3043	0.669558
	ESP	1249599	p	SL1147	ycfP		1	1			32.1849	39.3533	32.1849	39.3533	1.22273		49.0739	33.0962	49.0739	33.0962	0.674416
	ESP	1249670	p	SL1147	ycfP	1		1			343.735	235.333	343.735	235.333	0.684636		156.898	100.116	156.898	100.116	0.638095
	ESP	1250501	p	SL1148	ndh	1					7.72437	10	10	10	1		6.91181	11.5837	10	11.5837	1.15837
	ESP	1252055	p	SL1149	ycfJ	1					59.8639	45.6499	59.8639	45.6499	0.762561		47.6915	47.162	47.6915	47.162	0.988899
	ESP	1252795	m	SL1150	ycfQ			1			110.716	147.969	110.716	147.969	1.33647		117.501	91.0145	117.501	91.0145	0.774586
	ESP	1253357	m	SL1150	ycfQ	1					77.8874	70.836	77.8874	70.836	0.909467		100.221	88.5323	100.221	88.5323	0.883368
	ESP	1255077	m	STnc3410		1		1			122.946	41.7145	122.946	41.7145	0.339291	Down-regulated	194.222	194.44	194.222	194.44	1.00112
	ESP	1255869	m	SL1153	mfd			1			35.4034	26.7603	35.4034	26.7603	0.755868		34.5591	23.1673	34.5591	23.1673	0.670369
	ESP	1258615	m	SL1153	mfd	1					64.3698	80.2808	64.3698	80.2808	1.24718		69.1181	82.7404	69.1181	82.7404	1.19709
	ESP	1258794	p	SL1154	ycfU	1					33.4723	63.7524	33.4723	63.7524	1.90463		96.7653	146.451	96.7653	146.451	1.51346
	ESP	1265806	m	SL1160	potC	1					88.8303	344.735	88.8303	344.735	3.88083	Up-regulated	411.253	215.125	411.253	215.125	0.523097
	ESP	1266222	m	SL1161	sifA			1			56.0017	362.838	56.0017	362.838	6.47905	Up-regulated	336.605	64.5375	336.605	64.5375	0.191731	Up-regulated
	ESP	1266430	m	SL1161	sifA			1			31.5412	388.024	31.5412	388.024	12.3021	Up-regulated	358.032	11.5837	358.032	11.5837	0.0323537	Up-regulated
	ESP	1269005	m	SL1163	potA			1			43.1278	40.9275	43.1278	40.9275	0.948982		70.5005	53.7813	70.5005	53.7813	0.76285
	ESP	1269375	m	SL1163	potA	1					64.3698	125.144	64.3698	125.144	1.94414		199.06	345.855	199.06	345.855	1.73744
	ESP	1269451	p	SL1164	pepT		1				21.242	11.0189	21.242	11.0189	0.518733		22.1178	17.3755	22.1178	17.3755	0.785589
	ESP	1269538	p	SL1164	pepT	1					198.259	55.8818	198.259	55.8818	0.281862	Down-regulated	31.1031	19.8577	31.1031	19.8577	0.638447
	ESP	1270703	p	SL1165		1		1			77.8874	47.224	77.8874	47.224	0.606311		62.8975	48.8169	62.8975	48.8169	0.776134
	ESP	1272245	p	SL1165				1			72.7379	18.1025	72.7379	18.1025	0.248874	Down-regulated	78.1035	112.527	78.1035	112.527	1.44074
	ESP	1276239	m	SL1169	phoP	1					932.074	4300.53	932.074	4300.53	4.61394	Up-regulated	1456.32	688.4	1456.32	688.4	0.472699	Up-regulated
	ESP	1276250	m	SL1169	phoP		1				393.299	1874.01	393.299	1874.01	4.76483	Up-regulated	888.859	396.327	888.859	396.327	0.445883	Up-regulated
	ESP	1278580	m	SL1171	ycfC	1		1			107.498	132.227	107.498	132.227	1.23005		494.194	131.557	494.194	131.557	0.266206	Up-regulated
	ESP	1279576	m	SL1172	mnmA	1					129.383	245.565	129.383	245.565	1.89796		362.87	545.259	362.87	545.259	1.50263
	ESP	1279578	m	SL1172	mnmA		1				128.096	236.907	128.096	236.907	1.84945		355.267	542.777	355.267	542.777	1.5278
	ESP	1281059	m	SL1175	rluB			1			96.5547	73.1972	96.5547	73.1972	0.758091		102.986	176.237	102.986	176.237	1.71127
	ESP	1281075	p	SL1176	icdA		1				286.446	107.041	286.446	107.041	0.373687	Down-regulated	188.692	474.93	188.692	474.93	2.51695	Down-regulated
	ESP	1281123	p	SL1176	icdA	1					704.205	575.346	704.205	575.346	0.817014		585.43	851.399	585.43	851.399	1.45431
	ESP	1282751	p	SL1177		1					246.536	29.9085	246.536	29.9085	0.121315	Down-regulated	8.98535	28.9592	10	28.9592	2.89592	Down-regulated
	ESP	1282796	p	SL1177			1				393.299	17.3155	393.299	17.3155	0.0440262	Down-regulated	31.7943	40.5428	31.7943	40.5428	1.27516
	ESP	1283756	m	SL1177						1	14.805	10	14.805	10	0.675445		25.5737	44.6798	25.5737	44.6798	1.7471
	ESP	1286584	m	SL1180	msgA	1					206.627	210.934	206.627	210.934	1.02084		185.928	314.414	185.928	314.414	1.69105
	ESP	1286653	m	SL1180	msgA		1				14.1614	104.68	14.1614	104.68	7.39194	Up-regulated	44.9268	42.1976	44.9268	42.1976	0.939253
	ESP	1287451	m	SL1181	envE	1					116.509	287.279	116.509	287.279	2.46572	Up-regulated	194.222	76.1212	194.222	76.1212	0.391929	Up-regulated
	ESP	1287920	m	SL1182	cspH	1					22.5294	305.382	22.5294	305.382	13.5548	Up-regulated	82.9417	63.7101	82.9417	63.7101	0.768131
	Macrophage	1288318	p	SL1184	pagC	1					3.21849	26.7603	10	26.7603	2.67603	Up-regulated	13.8236	2.48221	13.8236	10	0.7234
	ESP	1288331	m	SL1183	pagD	1					21.242	258.945	21.242	258.945	12.1902	Up-regulated	91.2359	9.10145	91.2359	10	0.109606	Up-regulated
	ESP	1288534	p	SL1184	pagC		1				274.859	577.707	274.859	577.707	2.10183	Up-regulated	254.355	38.0606	254.355	38.0606	0.149636	Up-regulated
	ESP	1288546	p	SL1184	pagC	1					449.301	1868.5	449.301	1868.5	4.15867	Up-regulated	821.814	104.253	821.814	104.253	0.126857	Up-regulated
	ESP	1289799	m	STnc3420		1					21.8857	14.1672	21.8857	14.1672	0.647326		20.7354	30.614	20.7354	30.614	1.47641
	ESP	1290349	p						1		3345.94	593.448	3345.94	593.448	0.177364	Down-regulated	523.224	522.092	523.224	522.092	0.997837
	ESP	1290674	m	STnc520		1					549.074	149.543	549.074	149.543	0.272354	Down-regulated	60.8239	35.5784	60.8239	35.5784	0.584941
	ESP	1291272	p							1	66.3009	26.7603	66.3009	26.7603	0.403619	Down-regulated	27.6472	60.4005	27.6472	60.4005	2.18469	Down-regulated
	ESP	1291360	m	SL1185	pliC		1				197.615	206.212	197.615	206.212	1.0435		123.03	86.8775	123.03	86.8775	0.706147
	ESP	1291469	m	SL1185	pliC		1				74.6689	169.219	74.6689	169.219	2.26626	Up-regulated	35.2502	11.5837	35.2502	11.5837	0.328612	Up-regulated
	ESP	1291605	m	SL1185	pliC	1					128.74	79.4938	128.74	79.4938	0.617477		22.809	9.92885	22.809	10	0.438424	Up-regulated
	LSP	1292128	n	SL1186	STM1250					1	1.2874	108.615	10	108.615	10.8615	Up-regulated	0	1.65481	10	10	1
	ESP	1292311	p	SL1187		1					27.0353	56.6688	27.0353	56.6688	2.0961	Up-regulated	20.0442	10.7563	20.0442	10.7563	0.536626
	ESP	1292720	p	SL1187				1			181.523	194.406	181.523	194.406	1.07097		170.031	153.07	170.031	153.07	0.900249
	ESP	1292935	m	STnc1760		1					56.0017	11.806	56.0017	11.806	0.210815	Down-regulated	38.015	41.3702	38.015	41.3702	1.08826
	ESP	1293128	p	SL1188		1					18.0235	147.969	18.0235	147.969	8.20974	Up-regulated	67.0446	7.44664	67.0446	10	0.149155	Up-regulated
	ESP	1293961	p	SL1188				1			34.7597	92.8739	34.7597	92.8739	2.67189	Up-regulated	40.7797	40.5428	40.7797	40.5428	0.994191
	ESP	1294206	p	SL1188				1			67.5883	114.912	67.5883	114.912	1.70017		24.8825	35.5784	24.8825	35.5784	1.42985
	ESP	1294855	m	SL1189		1					20.5983	98.3834	20.5983	98.3834	4.77628	Up-regulated	644.872	368.195	644.872	368.195	0.570958
	ESP	1295057	m	STnc3430		1		1			104.923	280.983	104.923	280.983	2.678	Up-regulated	179.016	149.76	179.016	149.76	0.836575
	MEP, InSPI2	1295582	n	SL1190	STM1254	1					2.57479	183.387	10	183.387	18.3387	Up-regulated	27.6472	2.48221	27.6472	10	0.3617	Up-regulated
	ESP	1295954	p	SL1191		1					72.7379	35.418	72.7379	35.418	0.486927	Down-regulated	4.83827	4.13702	10	10	1
	ESP	1302002	m	SL1196		1					17.3798	27.5473	17.3798	27.5473	1.58502		52.5298	15.7207	52.5298	15.7207	0.299272	Up-regulated
	ESP	1302143	p	SL1197		1					69.5194	42.5016	69.5194	42.5016	0.611364		53.2209	19.8577	53.2209	19.8577	0.373118	Up-regulated
	ESP	1302663	p	SL1198		1					68.8757	188.896	68.8757	188.896	2.74257	Up-regulated	47.6915	62.8827	47.6915	62.8827	1.31853
	ESP	1303294	p	STnc3440		1		1			147.407	70.836	147.407	70.836	0.480548	Down-regulated	302.046	193.613	302.046	193.613	0.641003
	ESP	1303412	p	SL1199	aadA	1					27.0353	52.7335	27.0353	52.7335	1.95054		33.8679	33.0962	33.8679	33.0962	0.977214
	ESP	1304297	p	SL1200		1					140.97	77.9196	140.97	77.9196	0.55274		128.56	70.3294	128.56	70.3294	0.547056
	ESP	1305018	p	SL1201		1					52.7832	156.626	52.7832	156.626	2.96735	Up-regulated	281.311	335.099	281.311	335.099	1.19121
	ESP	1306458	m	SL1202		1					305.113	89.7256	305.113	89.7256	0.294074	Down-regulated	627.592	261.46	627.592	261.46	0.416608	Up-regulated
	ESP	1306643	m	SL1203		1					34.7597	39.3533	34.7597	39.3533	1.13215		0.691181	1.65481	10	10	1
	ESP	1306685	p	SL1204	aroQ	1					119.084	674.516	119.084	674.516	5.6642	Up-regulated	2641	1419.83	2641	1419.83	0.537609
	ESP	1307410	p	SL1205	yeaS	1					85.6118	422.655	85.6118	422.655	4.93688	Up-regulated	280.619	239.12	280.619	239.12	0.852114
	ESP	1308149	m							1	12.2303	19.6767	12.2303	19.6767	1.60885		8.98535	14.8933	10	14.8933	1.48933
	InSPI2	1308211	p	SL1206	yeaR	1					1.2874	89.7256	10	89.7256	8.97256	Up-regulated	11.0589	7.44664	11.0589	10	0.904249
	ESP	1308517	p	SL1207	yoaG	1		1			49.5647	72.4102	49.5647	72.4102	1.46092		33.8679	51.2991	33.8679	51.2991	1.51468
	ESP	1308528	m							1	22.5294	10.2319	22.5294	10.2319	0.454156	Down-regulated	11.7501	19.0303	11.7501	19.0303	1.61959
	ESP	1309823	m	RyhB2			1			1	46.9899	3552.03	46.9899	3552.03	75.5913	Up-regulated	28.3384	33.9236	28.3384	33.9236	1.19709
	ESP	1309937	m	RyhB2		1				1	22.5294	10	22.5294	10	0.443864	Down-regulated	0.691181	14.0659	10	14.0659	1.40659
	ESP	1309950	p	SL1210	yeaQ	1		1			464.75	59.8171	464.75	59.8171	0.128708	Down-regulated	167.957	115.009	167.957	115.009	0.684754
	ESP	1310500	m						1		30.2538	139.311	30.2538	139.311	4.60474	Up-regulated	126.486	172.927	126.486	172.927	1.36717
	ESP	1310648	p	SL1211	yaoF	1					102.992	859.477	102.992	859.477	8.34511	Up-regulated	108.515	31.4414	108.515	31.4414	0.289741	Up-regulated
	ESP	1310955	p	SL1212		1					164.787	612.338	164.787	612.338	3.71594	Up-regulated	174.178	201.059	174.178	201.059	1.15433
	ESP	1311683	m	SL1213	yeaO	1					41.1967	27.5473	41.1967	27.5473	0.668679		40.7797	57.0909	40.7797	57.0909	1.39998
	ESP	1314455	m	SL1216	yeaL	1					85.6118	44.8628	85.6118	44.8628	0.524026		92.6183	72.8116	92.6183	72.8116	0.786147
	ESP	1315776	p	SL1218	yeaJ					1	9.65547	10	10	10	1		3.45591	3.30962	10	10	1
	ESP	1316151	p	SL1218	yeaJ					1	39.9093	45.6499	39.9093	45.6499	1.14384		22.1178	22.3399	22.1178	22.3399	1.01004
	ESP	1316658	m	SL1218	yeaJ	1					92.6925	111.764	92.6925	111.764	1.20575		112.663	101.771	112.663	101.771	0.903324
	ESP	1316753	m	SL1218	yeaJ		1				38.6219	11.806	38.6219	11.806	0.305682	Down-regulated	11.0589	12.4111	11.0589	12.4111	1.12227
	ESP	1316856	m	SL1218	yeaJ		1				25.1042	20.4637	25.1042	20.4637	0.815152		15.206	19.0303	15.206	19.0303	1.2515
	ESP	1316874	p	STnc1480		1					149.338	1938.55	149.338	1938.55	12.9809	Up-regulated	389.826	67.0197	389.826	67.0197	0.171922	Up-regulated
	ESP	1318626	m	SL1219	yeaH	1					115.222	156.626	115.222	156.626	1.35934		98.8389	67.0197	98.8389	67.0197	0.678071
	ESP	1320607	m	SL1220	yeaG			1			241.387	427.377	241.387	427.377	1.77051		145.148	99.2885	145.148	99.2885	0.68405
	ESP	1320781	m	SL1220	yeaG	1					297.388	284.131	297.388	284.131	0.955421		82.2505	26.4769	82.2505	26.4769	0.321906	Up-regulated
	ESP	1320958	p	SL1221	mipA		1				27.0353	33.0568	27.0353	33.0568	1.22273		17.9707	10.7563	17.9707	10.7563	0.598544
	ESP	1320981	p	SL1221	mipA	1					479.555	212.508	479.555	212.508	0.443136	Down-regulated	971.801	184.511	971.801	184.511	0.189865	Up-regulated
	ESP	1321012	p	SL1221	mipA		1				822.646	687.896	822.646	687.896	0.8362		1535.8	479.067	1535.8	479.067	0.311932	Up-regulated
	ESP	1325422	p							1	45.7025	10	45.7025	10	0.218806	Down-regulated	40.7797	78.6034	40.7797	78.6034	1.92751
	ESP	1326695	m	SL1225	gapA	1					937.868	676.09	937.868	676.09	0.72088		1047.14	881.186	1047.14	881.186	0.841517
	ESP	1326785	m	SL1225	gapA		1				348.241	152.691	348.241	152.691	0.438464	Down-regulated	342.135	119.146	342.135	119.146	0.348244	Up-regulated
	ESP	1326798	p	SL1226	yeaA		1				30.2538	42.5016	30.2538	42.5016	1.40484		24.8825	33.0962	24.8825	33.0962	1.3301
	ESP	1326848	p	SL1226	yeaA	1					1214.66	223.527	1214.66	223.527	0.184025	Down-regulated	470.694	876.221	470.694	876.221	1.86155
	ESP	1331677	m	SL1230	sppA	1					78.5311	129.866	78.5311	129.866	1.65369		128.56	185.339	128.56	185.339	1.44165
	ESP	1332440	p	SL1232	selD	1					108.141	157.413	108.141	157.413	1.45563		116.118	126.593	116.118	126.593	1.0902
	ESP	1336897	m	SL1234	gdhA	1					43.1278	25.1861	43.1278	25.1861	0.583989		182.472	351.647	182.472	351.647	1.92713
	ESP	1337044	p	SL1235		1					534.913	73.9843	534.913	73.9843	0.138311	Down-regulated	42.162	440.179	42.162	440.179	10.4402	Down-regulated
	ESP	1338630	m	SL1237	xthA	1					11.5866	36.2051	11.5866	36.2051	3.12475	Up-regulated	30.412	19.8577	30.412	19.8577	0.652957
	ESP	1338989	p	SL1238	argD	1					34.7597	10	34.7597	10	0.28769	Down-regulated	0.691181	0	10	10	1
	ESP	1345306	p	SL1243	spy		1				24.4605	11.806	24.4605	11.806	0.482656	Down-regulated	20.0442	6.61923	20.0442	10	0.498896	Up-regulated
	ESP	1345883	p	STnc1640		1					126.165	66.1136	126.165	66.1136	0.524026		41.4709	22.3399	41.4709	22.3399	0.538689
	ESP	1346874	m	SL1244				1			36.6908	167.645	36.6908	167.645	4.56914	Up-regulated	68.4269	71.1568	68.4269	71.1568	1.03989
	ESP	1347835	m	SL1245	nadE	1					120.371	184.961	120.371	184.961	1.53658		130.633	108.39	130.633	108.39	0.829727
	ESP	1347991	p	SL1246	osmE	1					2124.85	521.038	2124.85	521.038	0.245212	Down-regulated	443.738	503.062	443.738	503.062	1.13369
	ESP	1348551	p	SL1247	celA	1					69.5194	82.642	69.5194	82.642	1.18876		20.7354	9.10145	20.7354	10	0.482266	Up-regulated
	ESP	1350200	p	SL1249	celC	1		1			19.9546	29.9085	19.9546	29.9085	1.49883		20.0442	13.2385	20.0442	13.2385	0.660462
	ESP	1351281	m	SL1250	celD					1	17.3798	10	17.3798	10	0.575379		13.1324	9.10145	13.1324	10	0.761473
	ESP	1352794	p	SL1252	celG	1		1			45.7025	34.6309	45.7025	34.6309	0.757747		23.5002	26.4769	23.5002	26.4769	1.12667
	ESP	1353228	p	SL1252	celG			1			35.4034	33.8439	35.4034	33.8439	0.95595		29.7208	39.7154	29.7208	39.7154	1.33628
	ESP	1356272	m	SL1253	katE	1					30.8975	14.1672	30.8975	14.1672	0.458523	Down-regulated	15.206	8.27404	15.206	10	0.657636
	ESP	1356394	p	SL1254	cedA	1					56.0017	10	56.0017	10	0.178566	Down-regulated	43.5444	58.7457	43.5444	58.7457	1.3491
	ESP	1358372	m	SL1255	ydjN	1					23.1731	24.3991	23.1731	24.3991	1.0529		557.783	733.08	557.783	733.08	1.31427
	ESP	1358418	p	SL1256	ydjM					1	18.0235	10	18.0235	10	0.55483		11.7501	8.27404	11.7501	10	0.851058
	ESP	1359183	m	STnc3570		1					281.296	129.079	281.296	129.079	0.458873	Down-regulated	539.121	708.258	539.121	708.258	1.31373
	ESP	1359891	p	SL1258	yniB	1					43.7715	18.8896	43.7715	18.8896	0.431551	Down-regulated	36.6326	54.6087	36.6326	54.6087	1.49071
	ESP	1359900	m	SL1257	yniC	1					63.7261	96.0222	63.7261	96.0222	1.5068		91.2359	47.162	91.2359	47.162	0.516924
	ESP	1359917	m	SL1257	yniC		1				32.8286	17.3155	32.8286	17.3155	0.527451		17.9707	17.3755	17.9707	17.3755	0.966879
	ESP	1361476	m	SL1259		1					84.9681	190.47	84.9681	190.47	2.24167	Up-regulated	29.7208	18.2029	29.7208	18.2029	0.612463
	ESP	1362894	m	SL1261	pfkB	1					26.3916	41.7145	26.3916	41.7145	1.5806		57.368	24.8221	57.368	24.8221	0.432682	Up-regulated
	ESP	1363077	p	SL1262	ydiY	1					117.797	35.418	117.797	35.418	0.300671	Down-regulated	577.136	1088.04	577.136	1088.04	1.88523
	ESP	1363846	p	STnc3460		1		1			24.4605	68.4748	24.4605	68.4748	2.7994	Up-regulated	51.8386	35.5784	51.8386	35.5784	0.68633
	ESP	1363997	m	STnc4210		1		1			2128.06	315.614	2128.06	315.614	0.14831	Down-regulated	322.782	196.922	322.782	196.922	0.610079
	Macrophage	1365013	n	SL1263	STM1328	1					678.457	20.4637	678.457	20.4637	0.0301622	Down-regulated	13.8236	33.0962	13.8236	33.0962	2.39418	Down-regulated
	ESP	1365160	m	SL1263		1					352.103	10	352.103	10	0.0284008	Down-regulated	5.52945	14.8933	10	14.8933	1.48933
	ESP	1365294	p	SL1265		1		1			285.158	589.513	285.158	589.513	2.06732	Up-regulated	375.311	108.39	375.311	108.39	0.2888	Up-regulated
	ESP	1365437	p	SL1265				1			113.935	617.848	113.935	617.848	5.42283	Up-regulated	299.973	157.207	299.973	157.207	0.524071
	ESP	1365578	m	SL1265						1	72.7379	17.3155	72.7379	17.3155	0.238053	Down-regulated	62.8975	71.1568	62.8975	71.1568	1.13131
	ESP	1366344	p	SL1330A		1					54.7143	105.467	54.7143	105.467	1.92759		40.0885	8.27404	40.0885	10	0.249448	Up-regulated
	ESP	1368274	p						1		66.3009	48.7981	66.3009	48.7981	0.736011		68.4269	86.05	68.4269	86.05	1.25755
	ESP	1368311	m	SL1266	rfc	1					147.407	56.6688	147.407	56.6688	0.384438	Down-regulated	84.3241	147.278	84.3241	147.278	1.74657
	ESP	1368901	p	SL1267	thrS	1					172.511	85.0032	172.511	85.0032	0.492741	Down-regulated	85.0153	86.8775	85.0153	86.8775	1.0219
	ESP	1369915	p	SL1267	thrS			1			83.6807	344.735	83.6807	344.735	4.11965	Up-regulated	85.0153	61.2279	85.0153	61.2279	0.720199
	ESP	1370279	p	SL1267	thrS			1			188.603	418.72	188.603	418.72	2.22011	Up-regulated	137.545	86.8775	137.545	86.8775	0.631629
	ESP	1370806	p	SL1268	infC	1		1			737.678	972.028	737.678	972.028	1.31769		1286.29	1605.16	1286.29	1605.16	1.2479
	ESP	1372317	p	SL1271	pheS	1					198.903	109.402	198.903	109.402	0.550029		259.884	233.328	259.884	233.328	0.897816
	ESP	1375286	p	SL1272	pheT			1			97.8421	1244.35	97.8421	1244.35	12.718	Up-regulated	496.268	225.881	496.268	225.881	0.45516	Up-regulated
	ESP	1375554	p	SL1272	himA		1				485.992	1981.05	485.992	1981.05	4.0763	Up-regulated	408.488	202.714	408.488	202.714	0.496255	Up-regulated
	ESP	1375754	p	SL1272	himA	1					978.421	2591.81	978.421	2591.81	2.64897	Up-regulated	731.961	614.761	731.961	614.761	0.839883
	ESP	1376399	p	SL1274	btuC	1					16.7361	69.2619	16.7361	69.2619	4.13846	Up-regulated	45.6179	33.0962	45.6179	33.0962	0.725508
	ESP	1377453	p	SL1275	btuE		1				37.3345	103.106	37.3345	103.106	2.76168	Up-regulated	54.6033	28.1317	54.6033	28.1317	0.515202
	ESP	1377482	p	SL1275	btuE	1					56.0017	177.877	56.0017	177.877	3.17628	Up-regulated	75.3387	43.025	75.3387	43.025	0.571088
	ESP	1377561	p	SL1275	btuE			1			37.3345	160.562	37.3345	160.562	4.30063	Up-regulated	61.5151	23.9947	61.5151	23.9947	0.390062	Up-regulated
	ESP	1378846	p	SL1277	nlpC	1					21.242	142.459	21.242	142.459	6.70647	Up-regulated	69.1181	33.0962	69.1181	33.0962	0.478835	Up-regulated
	ESP	1379378	p	SL1278	ydiV		1				30.2538	51.9464	30.2538	51.9464	1.71702		102.986	47.9894	102.986	47.9894	0.46598	Up-regulated
	ESP	1379421	p	SL1278	ydiV		1				121.659	67.6878	121.659	67.6878	0.556373		163.119	124.111	163.119	124.111	0.760861
	ESP	1379443	p	SL1278	ydiV		1				235.593	157.413	235.593	157.413	0.668157		343.517	229.191	343.517	229.191	0.66719
	ESP	1379519	p	SL1278	ydiV	1					531.051	282.557	531.051	282.557	0.532072		210.119	173.755	210.119	173.755	0.826936
	ESP	1380416	p	SL1279	ydiU	1					25.1042	132.227	25.1042	132.227	5.26713	Up-regulated	56.6768	17.3755	56.6768	17.3755	0.306571	Up-regulated
	MEP, LSP InSPi2	1382122	n	SL1280	ydiE	1					3.86219	63.7524	10	63.7524	6.37524	Up-regulated	13.8236	12.4111	13.8236	12.4111	0.897816
	ESP	1383348	m	SL1281	aroH	1					15.4487	274.686	15.4487	274.686	17.7805	Up-regulated	81.5594	67.8472	81.5594	67.8472	0.831875
	Macrophage	1383412	n	SL1281	aroH		1				24.4605	136.163	24.4605	136.163	5.56663	Up-regulated	43.5444	30.614	43.5444	30.614	0.703052
	ESP	1383421	m	SL1281	aroH		1				24.4605	124.357	24.4605	124.357	5.08397	Up-regulated	38.7061	28.9592	38.7061	28.9592	0.74818
	ESP	1384315	m	SL1282	ydiA	1					36.6908	51.1593	36.6908	51.1593	1.39434		34.5591	49.6443	34.5591	49.6443	1.43651
	ESP	1384327	m	SL1282	ydiA		1				14.1614	14.1672	14.1614	14.1672	1.00041		5.52945	9.10145	10	10	1
	ESP	1384573	p	SL1283	pps	1					534.269	137.737	534.269	137.737	0.257804	Down-regulated	384.988	306.967	384.988	306.967	0.797342
	ESP	1386714	p	SL1283	pps			1			76.6	143.246	76.6	143.246	1.87005		148.604	115.009	148.604	115.009	0.773931
	ESP	1393672	m	SL1290	ydiO			1			29.6101	16.5284	29.6101	16.5284	0.558202		42.162	32.2688	42.162	32.2688	0.765351
	ESP	1394056	m	SL1290	ydiO			1			27.0353	20.4637	27.0353	20.4637	0.756926		4.14709	4.96443	10	10	1
	ESP	1397357	m	SL1292	aroD	1		1			29.6101	45.6499	29.6101	45.6499	1.5417		62.8975	58.7457	62.8975	58.7457	0.933992
	ESP	1401560	p						1		24.4605	10	24.4605	10	0.408822	Down-regulated	13.8236	16.5481	13.8236	16.5481	1.19709
	ESP	1401790	m	RprA		1					463.462	210.934	463.462	210.934	0.455126	Down-regulated	168.648	150.588	168.648	150.588	0.89291
	ESP	1403154	m	SL1298	ydiK	1					35.4034	18.1025	35.4034	18.1025	0.511322		26.2649	26.4769	26.2649	26.4769	1.00807
	ESP	1403251	p	SL1299	ydiJ	1					31.5412	92.0868	31.5412	92.0868	2.91957	Up-regulated	137.545	127.42	137.545	127.42	0.926389
	ESP	1406074	p	SL1300		1		1			49.5647	81.855	49.5647	81.855	1.65148		95.383	71.1568	95.383	71.1568	0.746011
	ESP	1406895	p	SL1301	ydiH	1					282.583	509.232	282.583	509.232	1.80206		519.077	442.661	519.077	442.661	0.852786
	ESP	1409050	p	SL1303	sufA		1				20.5983	18.1025	20.5983	18.1025	0.878835		7.60299	0.827404	10	10	1
	MEP, LSP	1409134	p	SL1303	sufA	1					8.36807	195.98	10	195.98	19.598	Up-regulated	11.0589	8.27404	11.0589	10	0.904249
	ESP	1414696	p	SL1309	ynhG	1					76.6	339.226	76.6	339.226	4.42853	Up-regulated	45.6179	18.2029	45.6179	18.2029	0.399029	Up-regulated
	ESP	1416059	m	SL1310	lppB			1			26.3916	22.0379	26.3916	22.0379	0.835033		31.7943	16.5481	31.7943	16.5481	0.520473
	ESP	1416505	m	SL1311	lpp	1					40089.5	13812.2	40089.5	13812.2	0.344535	Down-regulated	35145.9	31630.8	35145.9	31630.8	0.899988
	ESP	1418155	m	SL1312	pykF		1				142.257	482.472	142.257	482.472	3.39155	Up-regulated	247.443	236.638	247.443	236.638	0.956333
	ESP	1418288	m	SL1312	pykF		1				66.3009	233.759	66.3009	233.759	3.52573	Up-regulated	153.442	105.908	153.442	105.908	0.690213
	ESP	1418419	m	SL1312	pykF	1					25.7479	103.106	25.7479	103.106	4.00443	Up-regulated	117.501	119.974	117.501	119.974	1.02105
	ESP	1428115	p	SL1320	ttrS	1					95.2673	74.7714	95.2673	74.7714	0.784859		40.0885	38.0606	40.0885	38.0606	0.949414
	ESP	1430647	p	SL1322	orf70	1					81.1059	69.2619	81.1059	69.2619	0.853968		40.0885	47.9894	40.0885	47.9894	1.19709
	ESP	1431977	m	SL1323	orf319		1				183.454	162.923	183.454	162.923	0.888086		112.663	86.05	112.663	86.05	0.763786
	ESP	1432000	m	SL1323	orf319	1					92.0488	70.049	92.0488	70.049	0.760998		44.9268	33.9236	44.9268	33.9236	0.755086
	ESP	1432093	p	SL1324	orf242					1	25.1042	12.5931	25.1042	12.5931	0.501632	Down-regulated	9.67653	14.0659	10	14.0659	1.40659
	ESP	1432863	m	SL1324	orf242	1					55.358	225.888	55.358	225.888	4.0805	Up-regulated	250.208	86.8775	250.208	86.8775	0.347222	Up-regulated
	ESP	1433807	m	SL1325	ssrB	1		1			231.088	687.109	231.088	687.109	2.97337	Up-regulated	1150.13	0	1150.13	10	0.00869471	Up-regulated
	ESP	1435601	p	SL1326	spiR					1	42.4841	42.5016	42.4841	42.5016	1.00041		71.1916	0	71.1916	10	0.140466	Up-regulated
	ESP	1436618	m	SL1326	spiR	1					108.785	198.341	108.785	198.341	1.82324		494.886	143.968	494.886	143.968	0.290912	Up-regulated
	ESP	1436769	m	SL1326	spiR		1				47.6336	14.9543	47.6336	14.9543	0.313944	Down-regulated	21.4266	5.79183	21.4266	10	0.466709	Up-regulated
	ESP	1436851	p	SL1327	ssaB	1					16.7361	756.371	16.7361	756.371	45.1939	Up-regulated	1089.3	4.96443	1089.3	10	0.0091802	Up-regulated
	ESP	1440133	p	SL1331	sseA	1		1			254.261	2436.76	254.261	2436.76	9.58371	Up-regulated	5409.87	38.888	5409.87	38.888	0.00718834	Up-regulated
	ESP	1446354	p	SL1340	ssaG	1					19.9546	448.628	19.9546	448.628	22.4824	Up-regulated	1053.36	4.13702	1053.36	10	0.00949343	Up-regulated
	ESP	1448790	m	STnc1220		1				1	30.8975	10	30.8975	10	0.323651	Down-regulated	10.3677	10.7563	10.3677	10.7563	1.03748
	ESP	1450132	p	SL1347	ssaM	1					26.3916	1874.01	26.3916	1874.01	71.0077	Up-regulated	1840.62	13.2385	1840.62	13.2385	0.00719242	Up-regulated
	ESP	1455570	p	SL1353	ssaR	1					70.1631	3612.64	70.1631	3612.64	51.4892	Up-regulated	3807.72	45.5072	3807.72	45.5072	0.0119513	Up-regulated
	ESP	1460188	p	SL1358	ribE	1				1	46.3462	31.4827	46.3462	31.4827	0.679293		39.3973	48.8169	39.3973	48.8169	1.23909
	ESP	1460269	m	SL1357	norM	1				1	18.6672	10	18.6672	10	0.535698		13.1324	12.4111	13.1324	12.4111	0.945069
	ESP	1460370	p	SL1358	ribE		1				44.4151	167.645	44.4151	167.645	3.77451	Up-regulated	83.6329	21.5125	83.6329	21.5125	0.257225	Up-regulated
	ESP	1462268	m	SL1359	cfa		1				167.361	136.95	167.361	136.95	0.818287		250.899	180.374	250.899	180.374	0.718912
	ESP	1462446	m	SL1359	cfa	1					359.183	173.942	359.183	173.942	0.48427	Down-regulated	358.723	417.839	358.723	417.839	1.1648
	ESP	1463761	m	SL1360	ydhC	1					28.3227	217.23	28.3227	217.23	7.66984	Up-regulated	8.29417	14.8933	10	14.8933	1.48933
	ESP	1463814	p	SL1361	ydhB	1					22.5294	10	22.5294	10	0.443864	Down-regulated	19.3531	15.7207	19.3531	15.7207	0.81231
	ESP	1464870	m	STnc4220		1		1			205.34	77.1326	205.34	77.1326	0.375634	Down-regulated	431.297	564.29	431.297	564.29	1.30836
	ESP	1465951	m	SL1362	purR	1					142.257	254.223	142.257	254.223	1.78706		511.474	655.304	511.474	655.304	1.28121
	ESP	1466054	p	SL1362A	yhnF	1					2419.02	1551.31	2419.02	1551.31	0.641297		2676.94	1244.42	2676.94	1244.42	0.464864	Up-regulated
	ESP	1466899	m	SL1363	sodB	1					886.372	133.014	886.372	133.014	0.150066	Down-regulated	324.164	291.246	324.164	291.246	0.898454
	ESP	1467849	m	SL1364	ydhO	1					63.0824	60.6042	63.0824	60.6042	0.960714		139.619	113.354	139.619	113.354	0.811886
	ESP	1468041	p	SL1365	ydhD	1					114.578	149.543	114.578	149.543	1.30516		70.5005	66.1923	70.5005	66.1923	0.938892
	ESP	1469228	m	SL1366	rnt	1					63.0824	83.4291	63.0824	83.4291	1.32254		93.3094	94.3241	93.3094	94.3241	1.01087
	ESP	1469736	m	SL1367	gloA	1					229.156	127.505	229.156	127.505	0.55641		167.957	188.648	167.957	188.648	1.12319
	ESP	1471533	m	SL1369	ydhM	1					60.5076	44.8628	60.5076	44.8628	0.741441		62.2063	43.025	62.2063	43.025	0.691651
	ESP	1471611	p	SL1370	ydhL	1					104.279	96.8092	104.279	96.8092	0.928367		107.824	44.6798	107.824	44.6798	0.414377	Up-regulated
	ESP	1471902	p	SL1371	ydhF	1					96.5547	73.9843	96.5547	73.9843	0.766242		85.0153	95.1515	85.0153	95.1515	1.11923
	ESP	1472878	p	SL1372	sodCb	1					113.935	89.7256	113.935	89.7256	0.787519		102.986	51.2991	102.986	51.2991	0.498117	Up-regulated
	ESP	1476540	p	SL1376	slyA	1				1	106.854	491.917	106.854	491.917	4.60364	Up-regulated	376.002	93.4967	376.002	93.4967	0.24866	Up-regulated
	ESP	1476605	m	SL1375	ydhI	1					28.9664	21.2508	28.9664	21.2508	0.733636		26.9561	34.751	26.9561	34.751	1.28917
	ESP	1476635	m	SL1375	ydhI		1				35.4034	16.5284	35.4034	16.5284	0.46686	Down-regulated	18.6619	30.614	18.6619	30.614	1.64045
	ESP	1477733	m	SL1377	slyB	1					1514.62	2778.35	1514.62	2778.35	1.83435		3494.61	3317.89	3494.61	3317.89	0.949431
	ESP	1477787	m	SL1377	slyB		1				719.01	1309.68	719.01	1309.68	1.8215		3137.27	2560.82	3137.27	2560.82	0.816256
	ESP	1477812	m	SL1377	slyB		1				30.8975	10	30.8975	10	0.323651	Down-regulated	0.691181	16.5481	10	16.5481	1.65481
	ESP	1479085	p	SL1379	mliC		1				35.4034	31.4827	35.4034	31.4827	0.889256		114.045	133.212	114.045	133.212	1.16807
	ESP	1479120	p	SL1379	mliC	1					66.9446	63.7524	66.9446	63.7524	0.952316		144.457	154.725	144.457	154.725	1.07108
	ESP	1479529	p	SL1380	pdxH	1					72.7379	61.3912	72.7379	61.3912	0.844006		138.927	129.075	138.927	129.075	0.929083
	ESP	1480274	p	SL1381	tyrS	1					206.627	297.511	206.627	297.511	1.43985		427.15	483.204	427.15	483.204	1.13123
	ESP	1482931	p	SL1383	gst					1	202.765	2207.72	202.765	2207.72	10.8881	Up-regulated	1589.03	383.916	1589.03	383.916	0.241604	Up-regulated
	ESP	1483222	m	SL1383	gst	1					61.795	40.9275	61.795	40.9275	0.662311		32.4855	34.751	32.4855	34.751	1.06974
	ESP	1484900	m	SL1384	tppB	1					100.417	37.7792	100.417	37.7792	0.376224	Down-regulated	25.5737	12.4111	25.5737	12.4111	0.485306	Up-regulated
	ESP	1485753	m	SL1385	nth			1			156.419	169.219	156.419	169.219	1.08184		207.354	195.267	207.354	195.267	0.941709
	ESP	1491804	m	SL1391	rnfA	1					43.7715	162.136	43.7715	162.136	3.70414	Up-regulated	192.148	134.039	192.148	134.039	0.697583
	ESP	1492080	m	SL1391	rnfA		1	1			47.6336	218.018	47.6336	218.018	4.57697	Up-regulated	106.442	71.9842	106.442	71.9842	0.676277
	ESP	1492346	m	SL1392	ydgK	1					113.935	683.961	113.935	683.961	6.00311	Up-regulated	275.781	220.09	275.781	220.09	0.798058
	ESP	1492616	p	SL1393	ydgT					1	178.948	41.7145	178.948	41.7145	0.23311	Down-regulated	119.574	306.14	119.574	306.14	2.56025	Down-regulated
	ESP	1492747	m	SL1393	ydgT	1					70.1631	121.208	70.1631	121.208	1.72752		154.825	126.593	154.825	126.593	0.817654
	ESP	1493063	m	SL1393A	blr	1					85.6118	240.055	85.6118	240.055	2.804	Up-regulated	274.399	449.281	274.399	449.281	1.63733
	ESP	1493211	p	SL1394	ydgJ	1					131.958	259.732	131.958	259.732	1.96829		284.767	306.967	284.767	306.967	1.07796
	ESP	1495375	m	SL1395	add	1					52.7832	292.002	52.7832	292.002	5.5321	Up-regulated	89.1624	46.3346	89.1624	46.3346	0.519666
	ESP	1495398	p	STnc3500		1					20.5983	10	20.5983	10	0.485476	Down-regulated	21.4266	22.3399	21.4266	22.3399	1.04262
	ESP	1497624	m	SL1396	ydgA	1					66.3009	69.2619	66.3009	69.2619	1.04466		66.3534	47.9894	66.3534	47.9894	0.72324
	ESP	1498870	m	SL1397	manA	1					86.2555	120.421	86.2555	120.421	1.3961		125.795	120.801	125.795	120.801	0.960301
	ESP	1498969	p	SL1398	fumA	1				1	269.066	157.413	269.066	157.413	0.585037		87.78	127.42	87.78	127.42	1.45159
	ESP	1499004	m	SL1397	manA		1			1	17.3798	10	17.3798	10	0.575379		20.0442	18.2029	20.0442	18.2029	0.908135
	ESP	1503208	m	SL1401	tus	1					36.0471	31.4827	36.0471	31.4827	0.873377		17.9707	26.4769	17.9707	26.4769	1.47334
	ESP	1504631	m	SL1402	rstB	1					25.7479	31.4827	25.7479	31.4827	1.22273		79.4858	69.502	79.4858	69.502	0.874394
	ESP	1506596	m	STnc3510		1		1			128.74	30.6956	128.74	30.6956	0.238432	Down-regulated	94.0006	131.557	94.0006	131.557	1.39954
	ESP	1508895	m	SL1405	rstA	1					194.397	628.866	194.397	628.866	3.23496	Up-regulated	770.667	643.721	770.667	643.721	0.835277
	ESP	1508971	p	SL1406	ydgC	1					19.3109	11.806	19.3109	11.806	0.611364		11.0589	49.6443	11.0589	49.6443	4.48908	Down-regulated
	ESP	1512079	m	SL1408	ydgH	1					115.866	122.782	115.866	122.782	1.0597		102.986	101.771	102.986	101.771	0.9882
	ESP	1512434	p	SL1409	pntA	1					67.5883	55.0947	67.5883	55.0947	0.815152		46.3091	59.5731	46.3091	59.5731	1.28642
	ESP	1515641	m	SL1410	pntB					1	88.1866	34.6309	88.1866	34.6309	0.392701	Down-regulated	45.6179	81.0856	45.6179	81.0856	1.77749
	ESP	1516822	p	SL1412	ydgF	1					92.6925	95.2351	92.6925	95.2351	1.02743		62.8975	69.502	62.8975	69.502	1.105
	ESP	1518687	m	SL1414		1					169.293	694.98	169.293	694.98	4.1052	Up-regulated	40.0885	34.751	40.0885	34.751	0.866857
	MEP, InSPI2	1519208	n	SL1415	asr	1					5.14958	3822	10	3822	382.2	Up-regulated	1605.61	987.921	1605.61	987.921	0.615292
	ESP	1520858	m	SL1416	ynfM	1					5.79328	30.6956	10	30.6956	3.06956	Up-regulated	9.67653	4.13702	10	10	1
	ESP	1520905	p	SL1417	ynfL	1					24.4605	16.5284	24.4605	16.5284	0.675718		13.1324	14.8933	13.1324	14.8933	1.13408
	ESP	1521918	p	SL1418	mlc	1					182.166	75.5584	182.166	75.5584	0.414777	Down-regulated	262.649	463.346	262.649	463.346	1.76413
	ESP	1523249	p	SL1419	bioDb	1					173.798	22.0379	173.798	22.0379	0.126801	Down-regulated	31.1031	19.8577	31.1031	19.8577	0.638447
	ESP	1525331	p	SL1421						1	44.4151	14.1672	44.4151	14.1672	0.318972	Down-regulated	25.5737	28.9592	25.5737	28.9592	1.13238
	ESP	1527167	p	SL1422						1	37.9782	13.3801	37.9782	13.3801	0.352311	Down-regulated	44.9268	18.2029	44.9268	18.2029	0.405168	Up-regulated
	ESP	1529965	m	SL1425	ynfI	1		1			35.4034	61.3912	35.4034	61.3912	1.73405		35.2502	35.5784	35.2502	35.5784	1.00931
	ESP	1533729	p	SL1429	dmsA1	1				1	47.6336	10	47.6336	10	0.209936	Down-regulated	24.8825	30.614	24.8825	30.614	1.23034
	ESP	1534664	p	SL1429	dmsA1					1	10.2992	10	10.2992	10	0.970953		3.45591	4.96443	10	10	1
	ESP	1534697	p	SL1429	dmsA1					1	84.3244	35.418	84.3244	35.418	0.420021	Down-regulated	44.2356	63.7101	44.2356	63.7101	1.44025
	ESP	1536316	m	SL1429	dmsA1	1					52.1395	17.3155	52.1395	17.3155	0.332099	Down-regulated	3.45591	5.79183	10	10	1
	ESP	1536609	p	SL1431	ynfC		1			1	11.5866	10	11.5866	10	0.863069		6.22063	9.92885	10	10	1
	ESP	1536732	m	SL1430	ynfD	1					103.635	103.106	103.635	103.106	0.99489		74.6475	50.4717	74.6475	50.4717	0.676133
	ESP	1536788	p	SL1431	ynfC	1					68.8757	34.6309	68.8757	34.6309	0.502804	Down-regulated	49.0739	43.025	49.0739	43.025	0.87674
	ESP	1538542	m	SL1433	ynfB	1					56.6454	66.1136	56.6454	66.1136	1.16715		49.0739	36.4058	49.0739	36.4058	0.741857
	ESP	1544637	m	SL1439	ydfZ			1			106.854	56.6688	106.854	56.6688	0.53034		25.5737	20.6851	25.5737	20.6851	0.808843
	ESP	1544717	m	SL1439	ydfZ	1					123.59	49.5852	123.59	49.5852	0.401207	Down-regulated	17.9707	28.1317	17.9707	28.1317	1.56542
	ESP	1545552	m	SL1440	ydfH	1					27.679	158.988	27.679	158.988	5.74397	Up-regulated	51.1474	49.6443	51.1474	49.6443	0.970612
	ESP	1546429	m	SL1441	ydfG	1					280.652	481.685	280.652	481.685	1.71631		527.371	579.183	527.371	579.183	1.09825
	ESP	1546519	p	SL1442	dcp	1					68.232	108.615	68.232	108.615	1.59185		93.3094	81.0856	93.3094	81.0856	0.868997
	ESP	1548865	p	SL1443		1					251.686	43.2887	251.686	43.2887	0.171995	Down-regulated	122.339	51.2991	122.339	51.2991	0.419319	Up-regulated
	ESP	1549800	m	SL1444	ydeJ	1					70.8068	14.1672	70.8068	14.1672	0.200083	Down-regulated	18.6619	11.5837	18.6619	11.5837	0.620712
	ESP	1550156	p	SL1445	ydeI	1					63.7261	49.5852	63.7261	49.5852	0.778099		31.1031	18.2029	31.1031	18.2029	0.585243
	ESP	1550746	p	STnc560 (MgrR)		1					7128.95	6681.41	7128.95	6681.41	0.937222		9847.26	11074.8	9847.26	11074.8	1.12466
	ESP	1551066	m		yneM	1					495.647	236.12	495.647	236.12	0.476387	Down-regulated	137.545	99.2885	137.545	99.2885	0.721862
	ESP	1552539	m	SL1446	ydeE	1					31.5412	14.1672	31.5412	14.1672	0.449165	Down-regulated	15.206	32.2688	15.206	32.2688	2.12211	Down-regulated
	MEP, LSP InSPi2	1554812	n	SL1450	marR	1					4.50588	43.2887	10	43.2887	4.32887	Up-regulated	13.1324	16.5481	13.1324	16.5481	1.26009
	ESP	1554915	p	SL1451	marC		1				19.3109	20.4637	19.3109	20.4637	1.0597		4.14709	9.92885	10	10	1
	ESP	1555011	p	SL1451	marC	1					34.116	79.4938	34.116	79.4938	2.3301	Up-regulated	57.368	78.6034	57.368	78.6034	1.37016
	ESP	1555216	p	SL1451	marC			1			16.7361	312.466	16.7361	312.466	18.6701	Up-regulated	120.957	26.4769	120.957	26.4769	0.218896	Up-regulated
	MEP, LSP InSPi2	1556978	n	SL1452	sotB	1					6.43698	111.764	10	111.764	11.1764	Up-regulated	163.119	177.892	163.119	177.892	1.09057
	ESP	1557956	m	SL1453	yneJ	1					9.01177	16.5284	10	16.5284	1.65284		22.809	23.9947	22.809	23.9947	1.05199
	ESP	1561265	p	SL1457				1			21.242	36.2051	21.242	36.2051	1.70441		83.6329	91.0145	83.6329	91.0145	1.08826
	ESP	1568411	m	SL1465	hyaD2	1		1			152.556	56.6688	152.556	56.6688	0.371461	Down-regulated	27.6472	11.5837	27.6472	11.5837	0.418981	Up-regulated
	ESP	1568927	m	SL1466	hyaC2	1		1			59.2202	100.745	59.2202	100.745	1.70119		39.3973	42.1976	39.3973	42.1976	1.07108
	ESP	1571786	m	SL1468	hyaA2	1					83.037	111.764	83.037	111.764	1.34595		61.5151	38.888	61.5151	38.888	0.63217
	Macrophage	1572162	p	SL1469	STM1540	1					30.2538	292.002	30.2538	292.002	9.65174	Up-regulated	82.2505	40.5428	82.2505	40.5428	0.492918	Up-regulated
	ESP	1573409	p	SL1470		1					115.866	167.645	115.866	167.645	1.44689		174.869	205.196	174.869	205.196	1.17343
	ESP	1577956	m	SL1473	pqaA			1			35.4034	177.877	35.4034	177.877	5.0243	Up-regulated	51.1474	10.7563	51.1474	10.7563	0.210299	Up-regulated
	ESP	1581031	p	SL1476		1				1	93.9799	22.0379	93.9799	22.0379	0.234496	Down-regulated	51.8386	62.8827	51.8386	62.8827	1.21305
	Macrophage	1581678	p	SL1477	STM1548	1					20.5983	71.6231	20.5983	71.6231	3.47713	Up-regulated	35.9414	15.7207	35.9414	15.7207	0.437397	Up-regulated
	ESP	1583959	m	SL1480		1					142.257	118.06	142.257	118.06	0.829905		138.927	164.653	138.927	164.653	1.18518
	ESP	1587013	m	IsrF		1					46.9899	32.2697	46.9899	32.2697	0.686737		35.9414	49.6443	35.9414	49.6443	1.38126
	ESP	1588723	p	SL1485		1				1	71.4505	25.1861	71.4505	25.1861	0.352498	Down-regulated	55.2945	82.7404	55.2945	82.7404	1.49636
	ESP	1588785	m	SL1484		1				1	229.8	35.418	229.8	35.418	0.154125	Down-regulated	130.633	361.576	130.633	361.576	2.76787	Down-regulated
	ESP	1594058	p	SL1488						1	37.9782	11.0189	37.9782	11.0189	0.290139	Down-regulated	44.2356	42.1976	44.2356	42.1976	0.953929
	ESP	1600805	m	SL1492	hdeB		1				158.993	44.0757	158.993	44.0757	0.277218	Down-regulated	34.5591	56.2635	34.5591	56.2635	1.62804
	ESP	1600874	p	SL1492	hdeB					1	9.01177	10.2319	10	10.2319	1.02319		7.60299	5.79183	10	10	1
	ESP	1600917	m	SL1492	hdeB	1					9.65547	10	10	10	1		8.29417	8.27404	10	10	1
	ESP	1601077	m	SL1492	hdeB		1				102.992	87.3644	102.992	87.3644	0.848267		105.06	71.9842	105.06	71.9842	0.685175
	ESP	1601547	m	SL1493	osmC	1					201.477	143.246	201.477	143.246	0.710979		102.295	48.8169	102.295	48.8169	0.477217	Up-regulated
	ESP	1601743	m	SL1493	osmC		1				12.2303	10	12.2303	10	0.817644		4.14709	2.48221	10	10	1
	ESP	1601773	p	SL1494	yddX		1				12.2303	10	12.2303	10	0.817644		6.22063	15.7207	10	15.7207	1.57207
	ESP	1601950	p	SL1494	yddX		1				6.43698	10	10	10	1		6.22063	5.79183	10	10	1
	ESP	1601980	p	SL1494	yddX	1					37.3345	10	37.3345	10	0.267849	Down-regulated	46.3091	31.4414	46.3091	31.4414	0.678945
	ESP	1602269	p	SL1495	rpsV	1					1049.87	142.459	1049.87	142.459	0.135692	Down-regulated	896.462	695.847	896.462	695.847	0.776215
	ESP	1602588	p	SL1496	sfcA	1					35.4034	45.6499	35.4034	45.6499	1.28942		41.4709	46.3346	41.4709	46.3346	1.11728
	ESP	1604459	m	SL1496	sfcA					1	27.679	30.6956	27.679	30.6956	1.10899		33.8679	64.5375	33.8679	64.5375	1.90557
	ESP	1604532	p	SL1497	adhP	1					15.4487	12.5931	15.4487	12.5931	0.815152		11.0589	7.44664	11.0589	10	0.904249
	ESP	1605912	m	STnc3540		1		1			102.348	53.5206	102.348	53.5206	0.522927		158.28	146.451	158.28	146.451	0.92526
	ESP	1610421	m	SL1500	fdnG	1					215.639	27.5473	215.639	27.5473	0.127748	Down-regulated	23.5002	42.1976	23.5002	42.1976	1.79563
	ESP	1611583	p	SL1503	ompD		1				77.2437	40.1404	77.2437	40.1404	0.519659		44.2356	25.6495	44.2356	25.6495	0.579839
	ESP	1611957	p	SL1503	ompD	1					690.044	146.394	690.044	146.394	0.212152	Down-regulated	63.5887	83.5678	63.5887	83.5678	1.31419
	ESP	1615189	m	SL1505	smvA	1					13.5177	21.2508	13.5177	21.2508	1.57208		16.5883	7.44664	16.5883	10	0.602833
	ESP	1615247	p	SL1506		1					337.298	252.648	337.298	252.648	0.749037		353.193	632.964	353.193	632.964	1.79212
	ESP	1615960	p	SL1507	narU	1					56.0017	53.5206	56.0017	53.5206	0.955695		90.5447	132.385	90.5447	132.385	1.46209
	ESP	1616249	m	SL1507	narU					1	40.553	12.5931	40.553	12.5931	0.310534	Down-regulated	10.3677	16.5481	10.3677	16.5481	1.59612
	ESP	1624279	p	SL1512	yddE	1					14.1614	45.6499	14.1614	45.6499	3.22355	Up-regulated	22.1178	14.0659	22.1178	14.0659	0.635953
	ESP	1626058	p	SL1513	nhoA					1	21.242	10	21.242	10	0.470765	Down-regulated	8.29417	8.27404	10	10	1
	ESP	1626133	m	SL1513	nhoA	1					17.3798	107.041	17.3798	107.041	6.15892	Up-regulated	25.5737	17.3755	25.5737	17.3755	0.679428
	ESP	1626336	m	SL1513	nhoA		1				277.434	509.232	277.434	509.232	1.83551		163.119	106.735	163.119	106.735	0.65434
	ESP	1626912	p	SL1514	steA					1	14.805	11.806	14.805	11.806	0.797431		14.5148	18.2029	14.5148	18.2029	1.25409
	ESP	1627035	m	SL1514	steA	1					278.721	407.701	278.721	407.701	1.46275		92.6183	21.5125	92.6183	21.5125	0.232271	Up-regulated
	ESP	1629319	p	SL1517						1	35.4034	10	35.4034	10	0.282459	Down-regulated	26.2649	40.5428	26.2649	40.5428	1.54361
	ESP	1630580	m	SL1517		1					25.1042	810.679	25.1042	810.679	32.2925	Up-regulated	48.3827	33.0962	48.3827	33.0962	0.68405
	ESP	1633879	m	SL1519	yncC	1					136.464	69.2619	136.464	69.2619	0.507547		62.2063	57.9183	62.2063	57.9183	0.931068
	ESP	1635012	m	SL1520	yncB			1			71.4505	103.106	71.4505	103.106	1.44304		102.986	33.9236	102.986	33.9236	0.3294	Up-regulated
	ESP	1635172	p	SL1521	yncA	1					30.8975	31.4827	30.8975	31.4827	1.01894		40.7797	37.2332	40.7797	37.2332	0.913033
	ESP	1635791	p	SL1522	ydcZ			1			36.6908	23.612	36.6908	23.612	0.643541		23.5002	33.0962	23.5002	33.0962	1.40834
	ESP	1636435	m	SL1523	ydcY	1					38.6219	57.4559	38.6219	57.4559	1.48765		58.0592	52.9539	58.0592	52.9539	0.912067
	ESP	1636599	p	SL1524	srfA	1					440.289	27.5473	440.289	27.5473	0.0625665	Down-regulated	64.2798	485.686	64.2798	485.686	7.55581	Down-regulated
	ESP	1641378	m	SL1526	srfC					1	139.039	72.4102	139.039	72.4102	0.520791		196.987	258.978	196.987	258.978	1.3147
	ESP	1641905	p	SL1526	srfC			1			46.9899	37.7792	46.9899	37.7792	0.803985		80.8682	94.3241	80.8682	94.3241	1.16639
	ESP	1643418	m	SL1527	ydcX	1					22.5294	168.432	22.5294	168.432	7.4761	Up-regulated	16.5883	28.1317	16.5883	28.1317	1.69587
	ESP	1645162	m	SL1528	ydcW	1					35.4034	162.136	35.4034	162.136	4.57967	Up-regulated	59.4416	14.0659	59.4416	14.0659	0.236634	Up-regulated
	ESP	1646705	m	SL1529	ydcR	1					24.4605	652.478	24.4605	652.478	26.6748	Up-regulated	112.663	17.3755	112.663	17.3755	0.154226	Up-regulated
	ESP	1647622	m	SL1530	pcgL	1					46.3462	842.949	46.3462	842.949	18.1881	Up-regulated	322.782	41.3702	322.782	41.3702	0.128168	Up-regulated
	ESP	1648172	p	SL1531	ugtL					1	48.2773	43.2887	48.2773	43.2887	0.896667		64.2798	24.8221	64.2798	24.8221	0.386157	Up-regulated
	ESP	1648668	m	SL1531	ugtL	1					450.588	1528.48	450.588	1528.48	3.3922	Up-regulated	1431.44	124.938	1431.44	124.938	0.0872816	Up-regulated
	ESP	1648679	m	SL1531	ugtL		1				52.7832	78.7067	52.7832	78.7067	1.49113		152.06	16.5481	152.06	16.5481	0.108826	Up-regulated
	inSPi2	1648758	p	SL1532	sifB		1				1.2874	33.0568	10	33.0568	3.30568	Up-regulated	111.28	0.827404	111.28	10	0.0898633	Up-regulated
	Macrophage	1648846	p	SL1532	sifB		1				0.643698	105.467	10	105.467	10.5467	Up-regulated	65.6622	0.827404	65.6622	10	0.152295	Up-regulated
	ESP	1648981	p	SL1532	sifB	1					26.3916	1447.42	26.3916	1447.42	54.8438	Up-regulated	1752.84	15.7207	1752.84	15.7207	0.00896872	Up-regulated
	ESP	1652484	m	SL1534	ydcP	1					38.6219	74.7714	38.6219	74.7714	1.93598		53.9121	95.1515	53.9121	95.1515	1.76494
	ESP	1653082	m	SL1535	ydcN	1					50.2084	70.049	50.2084	70.049	1.39516		67.7357	79.4308	67.7357	79.4308	1.17266
	ESP	1653134	p	SL1536		1					50.2084	18.8896	50.2084	18.8896	0.376224	Down-regulated	101.604	118.319	101.604	118.319	1.16451
	ESP	1655091	m	SL1537		1					762.138	189.683	762.138	189.683	0.248883	Down-regulated	162.428	215.125	162.428	215.125	1.32444
	ESP	1655415	m	SL1537			1	1			44.4151	48.7981	44.4151	48.7981	1.09868		33.8679	37.2332	33.8679	37.2332	1.09937
	ESP	1655509	m	SL1537			1	1			45.0588	55.8818	45.0588	55.8818	1.24019		47.0003	56.2635	47.0003	56.2635	1.19709
	ESP	1656836	m	SL1539	tehA		1				94.6236	52.7335	94.6236	52.7335	0.557297		38.015	64.5375	38.015	64.5375	1.69769
	ESP	1656895	p	SL1538	ydcK	1					29.6101	31.4827	29.6101	31.4827	1.06324		40.0885	38.0606	40.0885	38.0606	0.949414
	ESP	1656948	m	SL1539	tehA	1				1	13.5177	24.3991	13.5177	24.3991	1.80498		10.3677	10.7563	10.3677	10.7563	1.03748
	ESP	1658462	m	SL1541	rimL		1				71.4505	73.9843	71.4505	73.9843	1.03546		42.8532	26.4769	42.8532	26.4769	0.617852
	ESP	1658510	m	SL1541	rimL	1					10.9429	24.3991	10.9429	24.3991	2.22968	Up-regulated	9.67653	12.4111	10	12.4111	1.24111
	ESP	1658617	p	SL1542		1					25.7479	18.8896	25.7479	18.8896	0.733636		0.691181	0	10	10	1
	ESP	1662282	m	STnc1120 (RyjB)		1					267.135	238.481	267.135	238.481	0.892738		232.237	115.837	232.237	115.837	0.498787	Up-regulated
	ESP	1663630	p	SL1548				1			41.8404	33.8439	41.8404	33.8439	0.808881		33.8679	52.9539	33.8679	52.9539	1.56354
	ESP	1665395	p	SL1550						1	44.4151	10	44.4151	10	0.225148	Down-regulated	19.3531	19.0303	19.3531	19.0303	0.983322
	ESP	1668412	m	SL1552	ydcG	1					61.1513	40.1404	61.1513	40.1404	0.656412		69.8093	77.776	69.8093	77.776	1.11412
	ESP	1670093	m	SL1553		1					110.716	52.7335	110.716	52.7335	0.476295	Down-regulated	51.8386	45.5072	51.8386	45.5072	0.877864
	ESP	1671479	m	SL1554		1					90.1177	30.6956	90.1177	30.6956	0.340617	Down-regulated	6.22063	3.30962	10	10	1
	ESP	1671681	p	SL1555	ydcI		1				21.242	48.0111	21.242	48.0111	2.26019	Up-regulated	45.6179	73.639	45.6179	73.639	1.61425
	ESP	1671748	p	SL1555	ydcI	1					735.103	654.053	735.103	654.053	0.889743		181.781	259.805	181.781	259.805	1.42922
	ESP	1674401	m	SL1556	trg	1					366.264	10.2319	366.264	10.2319	0.0279358	Down-regulated	4.83827	73.639	10	73.639	7.3639	Down-regulated
	ESP	1674780	m	SL1556	trg		1	1			24.4605	48.0111	24.4605	48.0111	1.9628		49.0739	35.5784	49.0739	35.5784	0.724997
	ESP	1675969	m	SL1558		1					28.3227	65.3266	28.3227	65.3266	2.30651	Up-regulated	30.412	38.888	30.412	38.888	1.27871
	ESP	1675971	m	SL1558			1				28.3227	65.3266	28.3227	65.3266	2.30651	Up-regulated	30.412	38.888	30.412	38.888	1.27871
	ESP	1676281	p	SL1559	steB	1					27.0353	244.778	27.0353	244.778	9.054	Up-regulated	169.339	74.4664	169.339	74.4664	0.439747	Up-regulated
	ESP	1678112	p	SL1561	sseJ	1					16.0924	1609.55	16.0924	1609.55	100.019	Up-regulated	2211.78	7.44664	2211.78	10	0.00452125	Up-regulated
	ESP	1679500	p	SL1562						1	24.4605	358.115	24.4605	358.115	14.6406	Up-regulated	237.075	21.5125	237.075	21.5125	0.0907413	Up-regulated
	ESP	1680392	p	SL1563		1					27.0353	307.743	27.0353	307.743	11.383	Up-regulated	427.15	128.248	427.15	128.248	0.30024	Up-regulated
	ESP	1684854	m	SL1567						1	18.0235	88.1515	18.0235	88.1515	4.89091	Up-regulated	55.2945	9.92885	55.2945	10	0.18085	Up-regulated
	ESP	1684992	p	SL1567				1			21.242	55.8818	21.242	55.8818	2.63072	Up-regulated	54.6033	32.2688	54.6033	32.2688	0.590967
	ESP	1685719	p	SL1568		1					200.19	107.041	200.19	107.041	0.534697		147.222	206.024	147.222	206.024	1.39941
	ESP	1686526	p	RydC		1					10351.3	4701.94	10351.3	4701.94	0.454236	Down-regulated	10621.4	20009.1	10621.4	20009.1	1.88385
	ESP	1687232	m	SL1569	cybB	1					27.679	55.0947	27.679	55.0947	1.99049		58.7504	50.4717	58.7504	50.4717	0.859086
	ESP	1692136	m	SL1571	hrpA	1					136.464	33.8439	136.464	33.8439	0.248006	Down-regulated	50.4562	74.4664	50.4562	74.4664	1.47586
	ESP	1692352	m	SL1571	hrpA		1			1	34.116	53.5206	34.116	53.5206	1.56878		51.8386	43.025	51.8386	43.025	0.829981
	ESP	1693371	m	SL1573		1					43.1278	81.855	43.1278	81.855	1.89796		69.8093	52.1265	69.8093	52.1265	0.746698
	ESP	1696183	p	SL1577	ldhA		1			1	39.9093	29.9085	39.9093	29.9085	0.749414		102.295	71.1568	102.295	71.1568	0.695605
	ESP	1696685	m	SL1576	ydbH	1					14.1614	183.387	14.1614	183.387	12.9498	Up-regulated	63.5887	33.0962	63.5887	33.0962	0.520473
	ESP	1696792	p	SL1577	ldhA	1					43.1278	13.3801	43.1278	13.3801	0.310244	Down-regulated	26.2649	23.9947	26.2649	23.9947	0.913567
	ESP	1696841	p	SL1577	ldhA		1				134.533	112.551	134.533	112.551	0.836603		192.84	94.3241	192.84	94.3241	0.489133	Up-regulated
	ESP	1696902	m	SL1576	ydbH		1			1	11.5866	26.7603	11.5866	26.7603	2.3096	Up-regulated	35.2502	19.0303	35.2502	19.0303	0.539863
	ESP	1697954	p	SL1578	hslJ	1					41.1967	47.224	41.1967	47.224	1.14631		27.6472	30.614	27.6472	30.614	1.10731
	ESP	1698739	m	SL1579		1				1	54.0706	89.7256	54.0706	89.7256	1.65942		78.1035	35.5784	78.1035	35.5784	0.455529	Up-regulated
	ESP	1698914	p	SL1581	nifJ	1		1			59.2202	170.794	59.2202	170.794	2.88404	Up-regulated	65.6622	51.2991	65.6622	51.2991	0.781257
	ESP	1702639	m	MicC		1					239.456	143.246	239.456	143.246	0.598216		147.222	162.999	147.222	162.999	1.10717
	ESP	1702962	p	SL1582	ynaF	1					668.802	277.835	668.802	277.835	0.415421	Down-regulated	18.6619	39.7154	18.6619	39.7154	2.12816	Down-regulated
	ESP	1703838	m	SL1583		1					155.131	147.182	155.131	147.182	0.948755		143.074	215.953	143.074	215.953	1.50937
	ESP	1703950	p	SL1585	ydaO	1		1			26.3916	41.7145	26.3916	41.7145	1.5806		43.5444	49.6443	43.5444	49.6443	1.14008
	ESP	1706549	m	SL1586	dbpA	1					32.1849	63.7524	32.1849	63.7524	1.98082		59.4416	38.888	59.4416	38.888	0.654222
	ESP	1706905	m	STnc580 (FnrS)		1					2215.61	90.5127	2215.61	90.5127	0.0408523	Down-regulated	42.162	47.9894	42.162	47.9894	1.13821
	ESP	1708009	m	SL1587	zntB	1					64.3698	139.311	64.3698	139.311	2.16423	Up-regulated	104.368	118.319	104.368	118.319	1.13367
	Macrophage	1708189	n	SL1587	zntB		1				11.5866	35.418	11.5866	35.418	3.05682	Up-regulated	31.7943	43.025	31.7943	43.025	1.35323
	ESP	1708850	p	SL1588						1	44.4151	32.2697	44.4151	32.2697	0.726548		51.1474	67.0197	51.1474	67.0197	1.31033
	ESP	1709318	m	SL1588		1					13.5177	11.0189	13.5177	11.0189	0.815152		40.7797	125.765	40.7797	125.765	3.08402	Down-regulated
	ESP	1710445	p	SL1590	ogt	1					52.1395	44.8628	52.1395	44.8628	0.860438		41.4709	24.8221	41.4709	24.8221	0.598544
	ESP	1711141	p	SL1591	fnr		1				27.0353	58.243	27.0353	58.243	2.15433	Up-regulated	14.5148	16.5481	14.5148	16.5481	1.14008
	ESP	1711201	p	SL1591	fnr	1					575.466	1397.04	575.466	1397.04	2.42767	Up-regulated	915.815	1117.82	915.815	1117.82	1.22058
	ESP	1712096	p	SL1592	ydaA	1					900.533	644.608	900.533	644.608	0.715807		422.312	354.956	422.312	354.956	0.840508
	ESP	1713418	m	SL1593	ynaJ	1					453.163	181.812	453.163	181.812	0.401207	Down-regulated	225.325	424.458	225.325	424.458	1.88376
	ESP	1713577	p	SL1594	ynaI	1					101.061	59.8171	101.061	59.8171	0.591893		58.7504	98.4611	58.7504	98.4611	1.67592
	ESP	1715373	m	SL1595		1				1	11.5866	10	11.5866	10	0.863069		11.0589	9.92885	11.0589	10	0.904249
	ESP	1722513	p	SL1602				1			66.3009	162.923	66.3009	162.923	2.45733	Up-regulated	219.796	105.908	219.796	105.908	0.481847	Up-regulated
	ESP	1723321	m	SL1602						1	21.242	25.1861	21.242	25.1861	1.18568		32.4855	41.3702	32.4855	41.3702	1.2735
	ESP	1724823	m	SL1604		1					35.4034	25.9732	35.4034	25.9732	0.733636		29.0296	43.025	29.0296	43.025	1.48211
	ESP	1724828	p	SL1605		1					12.874	17.3155	12.874	17.3155	1.345		20.7354	28.1317	20.7354	28.1317	1.3567
	ESP	1724841	p	SL1605			1				15.4487	28.3344	15.4487	28.3344	1.83409		24.1913	28.1317	24.1913	28.1317	1.16289
	ESP	1730493	m	SL1609	mppA	1					191.822	240.842	191.822	240.842	1.25555		82.9417	67.0197	82.9417	67.0197	0.808034
	ESP	1730583	p	SL1610	ycjI		1				9.01177	10	10	10	1		15.206	18.2029	15.206	18.2029	1.19709
	ESP	1730620	p	SL1610	ycjI	1					33.4723	39.3533	33.4723	39.3533	1.1757		56.6768	91.8419	56.6768	91.8419	1.62045
	ESP	1731626	m	SL1611	ycjG			1			23.1731	206.999	23.1731	206.999	8.9327	Up-regulated	91.9271	15.7207	91.9271	15.7207	0.171013	Up-regulated
	ESP	1732405	p	SL1612	tpx	1					361.758	621.783	361.758	621.783	1.71878		519.077	587.457	519.077	587.457	1.13173
	ESP	1732428	m	SL1611	ycjG	1				1	32.1849	35.418	32.1849	35.418	1.10045		19.3531	30.614	19.3531	30.614	1.58187
	ESP	1734604	m	SL1613	tyrR	1					57.9328	170.794	57.9328	170.794	2.94813	Up-regulated	35.9414	29.7866	35.9414	29.7866	0.828753
	ESP	1737669	m	SL1616	pspE	1					471.187	459.647	471.187	459.647	0.975509		783.799	406.256	783.799	406.256	0.518316
	ESP	1737692	m	SL1616	pspE		1				25.7479	378.579	25.7479	378.579	14.7033	Up-regulated	24.1913	23.9947	24.1913	23.9947	0.991873
	ESP	1739313	m	SL1620	pspA	1					83.6807	636.737	83.6807	636.737	7.60913	Up-regulated	55.9857	54.6087	55.9857	54.6087	0.975405
	ESP	1740507	p	SL1622	sapA	1					23.8168	33.8439	23.8168	33.8439	1.42101		37.3238	32.2688	37.3238	32.2688	0.864563
	ESP	1746319	m	SL1627				1			23.8168	153.478	23.8168	153.478	6.4441	Up-regulated	37.3238	23.1673	37.3238	23.1673	0.620712
	ESP	1746567	m	SL1627		1					12.874	234.546	12.874	234.546	18.2186	Up-regulated	120.957	56.2635	120.957	56.2635	0.465154	Up-regulated
	ESP	1748410	m	SL1628	steC		1			1	31.5412	1125.51	31.5412	1125.51	35.6837	Up-regulated	2533.87	34.751	2533.87	34.751	0.0137146	Up-regulated
	ESP	1748413	m	SL1628	steC	1				1	27.0353	843.736	27.0353	843.736	31.2087	Up-regulated	2168.23	32.2688	2168.23	32.2688	0.0148825	Up-regulated
	InSPi2	1748501	p	SL1630	ycjE	1					9.01177	414.784	10	414.784	41.4784	Up-regulated	998.757	4.96443	998.757	10	0.0100124	Up-regulated
	ESP	1748742	p	SL1631	fabI	1		1			23.8168	120.421	23.8168	120.421	5.05614	Up-regulated	192.84	10.7563	192.84	10.7563	0.0557783	Up-regulated
	ESP	1748905	p	SL1631	fabI		1				274.859	454.138	274.859	454.138	1.65226		967.653	618.898	967.653	618.898	0.639587
	ESP	1749919	p	SL1632	yciW	1					8.36807	26.7603	10	26.7603	2.67603	Up-regulated	121.648	258.978	121.648	258.978	2.12891	Down-regulated
	ESP	1750644	p	SL1632	yciW			1			65.6572	27.5473	65.6572	27.5473	0.419563	Down-regulated	54.6033	54.6087	54.6033	54.6087	1.0001
	ESP	1750961	p	SL1633	rnb	1		1			105.566	63.7524	105.566	63.7524	0.603908		120.957	149.76	120.957	149.76	1.23813
	ESP	1751170	p	SL1633	rnb		1				22.5294	77.9196	22.5294	77.9196	3.45857	Up-regulated	136.854	106.735	136.854	106.735	0.779921
	ESP	1753300	p	SL1634	yciR	1					28.9664	14.1672	28.9664	14.1672	0.489091	Down-regulated	17.2795	19.8577	17.2795	19.8577	1.1492
	ESP	1755468	p	SL1636	yciT	1					56.6454	29.1215	56.6454	29.1215	0.514101		53.9121	76.9486	53.9121	76.9486	1.4273
	ESP	1755628	p	SL1636	yciT		1				68.232	103.893	68.232	103.893	1.52264		72.574	74.4664	72.574	74.4664	1.02608
	ESP	1755748	m	SL1636	yciT					1	109.429	70.836	109.429	70.836	0.647326		130.633	155.552	130.633	155.552	1.19075
	ESP	1755780	m	SL1636	yciT					1	23.1731	10	23.1731	10	0.431534	Down-regulated	22.809	24.8221	22.809	24.8221	1.08826
	ESP	1756633	p	SL1637	osmB	1					314.125	58.243	314.125	58.243	0.185414	Down-regulated	17.2795	33.9236	17.2795	33.9236	1.96322
	ESP	1756736	p	SL1637	osmB		1				492.429	78.7067	492.429	78.7067	0.159834	Down-regulated	52.5298	42.1976	52.5298	42.1976	0.803309
	ESP	1757951	m	SL1639	pyrF			1			37.9782	47.224	37.9782	47.224	1.24345		50.4562	34.751	50.4562	34.751	0.688735
	ESP	1758228	m	SL1639	pyrF	1					12.874	33.0568	12.874	33.0568	2.56773	Up-regulated	53.2209	41.3702	53.2209	41.3702	0.77733
	ESP	1759909	m	SL1641	yciS	1					172.511	299.085	172.511	299.085	1.73372		182.472	288.764	182.472	288.764	1.58251
	ESP	1760390	m	SL1642	pgpB			1			68.232	121.995	68.232	121.995	1.78795		63.5887	31.4414	63.5887	31.4414	0.494449	Up-regulated
	ESP	1760789	m	SL1642	pgpB	1					57.9328	136.163	57.9328	136.163	2.35035	Up-regulated	64.2798	61.2279	64.2798	61.2279	0.952521
	ESP	1760908	p	SL1643	ribA	1					43.7715	115.699	43.7715	115.699	2.64325	Up-regulated	69.1181	62.0553	69.1181	62.0553	0.897816
	ESP	1764333	m	SL1644	acnA		1				59.8639	55.8818	59.8639	55.8818	0.93348		29.0296	14.8933	29.0296	14.8933	0.513038
	ESP	1764536	m	SL1644	acnA	1					57.2891	217.23	57.2891	217.23	3.79183	Up-regulated	76.7211	119.146	76.7211	119.146	1.55298
	ESP	1765037	m	SL1644A	ymiA	1					331.504	315.614	331.504	315.614	0.952065		381.532	565.945	381.532	565.945	1.48335
	ESP	1765049	m	SL1644A	ymiA		1				24.4605	10.2319	24.4605	10.2319	0.418301	Down-regulated	3.45591	4.13702	10	10	1
	ESP	1765118	p	SL1645	cysB					1	9.65547	155.839	10	155.839	15.5839	Up-regulated	118.883	38.888	118.883	38.888	0.327111	Up-regulated
	ESP	1765181	p	SL1645	cysB					1	52.7832	11.806	52.7832	11.806	0.22367	Down-regulated	9.67653	5.79183	10	10	1
	ESP	1766226	m	SL1645	cysB			1			84.3244	112.551	84.3244	112.551	1.33473		58.0592	54.6087	58.0592	54.6087	0.940569
	ESP	1766328	m	SL1645	cysB	1					65.0135	40.9275	65.0135	40.9275	0.629523		30.412	31.4414	30.412	31.4414	1.03385
	ESP	1769313	m	SL1646	topA		1				84.9681	169.219	84.9681	169.219	1.99156		62.2063	108.39	62.2063	108.39	1.74243
	ESP	1769419	m	SL1646	topA		1				102.348	179.451	102.348	179.451	1.75334		68.4269	86.8775	68.4269	86.8775	1.26964
	ESP	1769483	m	SL1646	topA		1				104.279	108.615	104.279	108.615	1.04158		78.1035	64.5375	78.1035	64.5375	0.826308
	ESP	1769512	m	SL1646	topA	1					77.2437	44.0757	77.2437	44.0757	0.570606		51.1474	33.0962	51.1474	33.0962	0.647074
	ESP	1769603	m	SL1646	topA		1				11.5866	48.0111	11.5866	48.0111	4.14369	Up-regulated	7.60299	7.44664	10	10	1
	ESP	1769626	p	SL1647	yciN	1					388.15	350.245	388.15	350.245	0.902344		82.2505	131.557	82.2505	131.557	1.59947
	ESP	1770993	m	SL1648	sohB	1					72.0942	369.921	72.0942	369.921	5.13109	Up-regulated	123.721	75.2938	123.721	75.2938	0.608575
	ESP	1771014	m	SL1648	sohB		1				45.7025	147.182	45.7025	147.182	3.22042	Up-regulated	76.7211	39.7154	76.7211	39.7154	0.51766
	ESP	1771162	p	SL1649	yciK	1					112.647	92.0868	112.647	92.0868	0.817481		114.736	130.73	114.736	130.73	1.1394
	ESP	1773606	m	SL1651	yciL	1					178.304	173.942	178.304	173.942	0.975533		423.003	505.544	423.003	505.544	1.19513
	ESP	1774585	m	SL1652	yciO	1		1			40.553	42.5016	40.553	42.5016	1.04805		28.3384	17.3755	28.3384	17.3755	0.613142
	ESP	1775159	m	SL1653	trpH	1					89.474	52.7335	89.474	52.7335	0.589372		57.368	52.9539	57.368	52.9539	0.923056
	Macrophage	1775237	p	SL1654	trpE	1					17.3798	2135.31	17.3798	2135.31	122.861	Up-regulated	391.208	275.526	391.208	275.526	0.704294
	ESP	1782355	p	SL1659	yciG	1					124.877	22.8249	124.877	22.8249	0.182779	Down-regulated	18.6619	4.13702	18.6619	10	0.535851
	ESP	1782601	m	SL1659	yciG					1	18.6672	10	18.6672	10	0.535698		11.0589	18.2029	11.0589	18.2029	1.646
	ESP	1783825	p	SL1662	katN			1			80.4622	29.9085	80.4622	29.9085	0.371709	Down-regulated	77.4123	108.39	77.4123	108.39	1.40017
	ESP	1785413	m	SL1663	ompW	1					3176.65	26.7603	3176.65	26.7603	0.00842406	Down-regulated	44.9268	42.1976	44.9268	42.1976	0.939253
	Macrophage	1785517	p	SL1664	STM1733		1				17.3798	99.1704	17.3798	99.1704	5.70606	Up-regulated	73.2652	22.3399	73.2652	22.3399	0.304919	Up-regulated
	ESP	1786593	p	SL1666	ispZ		1	1			99.7732	100.745	99.7732	100.745	1.00974		67.7357	70.3294	67.7357	70.3294	1.03829
	ESP	1786620	p	SL1666	ispZ	1		1			161.568	705.212	161.568	705.212	4.3648	Up-regulated	396.738	167.963	396.738	167.963	0.42336	Up-regulated
	ESP	1787624	p	SL1667	yciA	1					52.1395	45.6499	52.1395	45.6499	0.875533		69.1181	95.9789	69.1181	95.9789	1.38862
	MEP, LSP InSPi2	1788873	n	SL1668	tonB	1					9.01177	66.9007	10	66.9007	6.69007	Up-regulated	20.7354	24.8221	20.7354	24.8221	1.19709
	ESP	1789037	p	SL1669	yciI	1					231.088	312.466	231.088	312.466	1.35215		190.075	221.744	190.075	221.744	1.16662
	ESP	1789691	m	STnc1270		1					23.1731	14.9543	23.1731	14.9543	0.645328		26.2649	35.5784	26.2649	35.5784	1.3546
	ESP	1789692	p	SL1670	cls	1					18.6672	29.1215	18.6672	29.1215	1.56003		26.2649	28.1317	26.2649	28.1317	1.07108
	ESP	1791191	p	SL1671	yciU	1					131.958	198.341	131.958	198.341	1.50306		152.06	276.353	152.06	276.353	1.8174
	ESP	1792708	m	SL1672			1	1			84.3244	95.2351	84.3244	95.2351	1.12939		116.81	123.283	116.81	123.283	1.05542
	ESP	1792737	m	SL1672		1		1			115.866	62.1783	115.866	62.1783	0.536641		102.295	105.08	102.295	105.08	1.02723
	ESP	1793232	m	SL1672				1			96.5547	72.4102	96.5547	72.4102	0.749939		54.6033	48.8169	54.6033	48.8169	0.894028
	ESP	1796685	m	SL1676	oppB	1		1			147.407	354.967	147.407	354.967	2.40808	Up-regulated	307.576	91.8419	307.576	91.8419	0.298599	Up-regulated
	ESP	1798254	m	SL1677	oppA	1				1	677.814	191.257	677.814	191.257	0.282168	Down-regulated	80.8682	129.902	80.8682	129.902	1.60635
	ESP	1798604	m	SL1677	oppA		1				122.946	11.0189	122.946	11.0189	0.089624	Down-regulated	11.7501	7.44664	11.7501	10	0.851058
	ESP	1798747	p	STnc3580		1					74.0252	15.7413	74.0252	15.7413	0.212648	Down-regulated	30.412	105.908	30.412	105.908	3.48244	Down-regulated
	ESP	1799558	m	SL1679	ychE	1					22.5294	30.6956	22.5294	30.6956	1.36247		59.4416	93.4967	59.4416	93.4967	1.57292
	ESP	1799792	p	SL1680	adh	1					63.0824	46.4369	63.0824	46.4369	0.736132		67.7357	55.4361	67.7357	55.4361	0.818417
	ESP	1799932	p	SL1680	adh		1				85.6118	197.554	85.6118	197.554	2.30755	Up-regulated	96.7653	96.8063	96.7653	96.8063	1.00042
	ESP	1803508	m	SL1681	tdk	1					61.795	66.1136	61.795	66.1136	1.06989		91.2359	97.6337	91.2359	97.6337	1.07012
	ESP	1803564	m	SL1681	tdk		1				14.805	14.9543	14.805	14.9543	1.01008		9.67653	9.92885	10	10	1
	ESP	1803845	m	SL1681	tdk		1				18.6672	10	18.6672	10	0.535698		1.38236	5.79183	10	10	1
	ESP	1804100	p	SL1682	hns	1					7569.89	3444.99	7569.89	3444.99	0.455092	Down-regulated	4434.62	8457.73	4434.62	8457.73	1.90721
	ESP	1805641	m	SL1683	galU	1					195.684	143.246	195.684	143.246	0.732028		186.619	186.166	186.619	186.166	0.997573
	ESP	1806879	m	SL1685	ychK	1					70.8068	117.273	70.8068	117.273	1.65624		123.721	102.598	123.721	102.598	0.829267
	ESP	1807846	m	SL1685	ychK		1				88.8303	183.387	88.8303	183.387	2.06446	Up-regulated	111.971	71.9842	111.971	71.9842	0.64288
	ESP	1807869	p	SL1686	ychJ	1					50.2084	20.4637	50.2084	20.4637	0.407576	Down-regulated	62.2063	50.4717	62.2063	50.4717	0.811359
	ESP	1807938	m	SL1685	ychK	1				1	45.7025	42.5016	45.7025	42.5016	0.929962		54.6033	38.0606	54.6033	38.0606	0.697038
	ESP	1808095	m	SL1685	ychK		1			1	23.1731	28.3344	23.1731	28.3344	1.22273		24.8825	19.8577	24.8825	19.8577	0.798058
	ESP	1808148	m	SL1685	ychK		1			1	12.874	12.5931	12.874	12.5931	0.978182		14.5148	8.27404	14.5148	10	0.688952
	ESP	1808200	p	SL1687	purU		1	1			30.2538	28.3344	30.2538	28.3344	0.936557		39.3973	38.888	39.3973	38.888	0.987072
	ESP	1808290	p	SL1687	purU	1		1			39.2656	75.5584	39.2656	75.5584	1.92429		69.8093	74.4664	69.8093	74.4664	1.06671
	ESP	1812121	p	STnc3600		1					16.0924	10	16.0924	10	0.62141		47.0003	67.0197	47.0003	67.0197	1.42594
	ESP	1819416	m	STnc2040		1					948.167	179.451	948.167	179.451	0.189261	Down-regulated	42.8532	68.6746	42.8532	68.6746	1.60255
	ESP	1821066	p	SL1694	narX	1					7.72437	42.5016	10	42.5016	4.25016	Up-regulated	22.1178	14.8933	22.1178	14.8933	0.673362
	ESP	1822323	p	SL1695	narL	1		1			36.6908	56.6688	36.6908	56.6688	1.5445		51.8386	42.1976	51.8386	42.1976	0.81402
	ESP	1822690	m	SL1695	narL					1	31.5412	50.3723	31.5412	50.3723	1.59703		70.5005	76.9486	70.5005	76.9486	1.09146
	ESP	1824446	m	SL1696	ychP			1			36.6908	35.418	36.6908	35.418	0.965311		51.1474	26.4769	51.1474	26.4769	0.51766
	ESP	1824847	p	SL1697	ychN	1				1	18.6672	27.5473	18.6672	27.5473	1.47571		31.7943	27.3043	31.7943	27.3043	0.85878
	ESP	1825001	m	SL1696	ychP	1					53.4269	35.418	53.4269	35.418	0.662924		39.3973	24.8221	39.3973	24.8221	0.630046
	ESP	1825140	p	SL1697	ychN		1				72.0942	103.106	72.0942	103.106	1.43015		100.221	94.3241	100.221	94.3241	0.941159
	ESP	1825863	m	SL1698	chaB	1					127.452	124.357	127.452	124.357	0.975712		179.707	97.6337	179.707	97.6337	0.543294
	ESP	1826061	p	SL1699	chaA	1					34.116	134.588	34.116	134.588	3.94503	Up-regulated	13.1324	6.61923	13.1324	10	0.761473
	ESP	1828150	p	SL1701	ychA					1	37.3345	10	37.3345	10	0.267849	Down-regulated	19.3531	23.1673	19.3531	23.1673	1.19709
	ESP	1829099	m	SL1701	ychA	1		1			56.6454	53.5206	56.6454	53.5206	0.944835		89.1624	71.1568	89.1624	71.1568	0.798058
	ESP	1830326	m	SL1703	hemK	1		1			30.2538	68.4748	30.2538	68.4748	2.26335	Up-regulated	29.7208	34.751	29.7208	34.751	1.16925
	ESP	1832601	m	SL1705	hemA	1					117.797	188.109	117.797	188.109	1.5969		102.295	90.1871	102.295	90.1871	0.881639
	ESP	1832692	m	SL1705	hemA		1				119.084	24.3991	119.084	24.3991	0.204889	Down-regulated	22.809	26.4769	22.809	26.4769	1.16081
	ESP	1832739	p	SL1706	hemM	1					83.6807	74.7714	83.6807	74.7714	0.893532		114.736	123.283	114.736	123.283	1.07449
	ESP	1834056	m	SL1707	ipk					1	105.566	41.7145	105.566	41.7145	0.39515	Down-regulated	33.1767	51.2991	33.1767	51.2991	1.54624
	ESP	1834198	p	SL1707	prs	1					290.951	258.945	290.951	258.945	0.889994		566.768	448.453	566.768	448.453	0.791246
	ESP	1837747	m	SL1710	ychH	1					2368.81	185.748	2368.81	185.748	0.078414	Down-regulated	31.1031	49.6443	31.1031	49.6443	1.59612
	ESP	1837750	p	SL1711	pth		1				16.7361	10	16.7361	10	0.597509		2.07354	0	10	10	1
	ESP	1837859	p	SL1711	pth		1				31.5412	10	31.5412	10	0.317046	Down-regulated	3.45591	5.79183	10	10	1
	ESP	1837942	p	SL1711	pth	1					57.9328	49.5852	57.9328	49.5852	0.855909		48.3827	59.5731	48.3827	59.5731	1.23129
	ESP	1838601	p	SL1712	ychF	1					113.291	59.03	113.291	59.03	0.521049		72.574	101.771	72.574	101.771	1.4023
	ESP	1838994	m	SL1712	ychF					1	77.2437	107.828	77.2437	107.828	1.39595		165.192	240.775	165.192	240.775	1.45754
	ESP	1839671	p	SL1712	ychF			1			120.371	118.06	120.371	118.06	0.980797		94.6918	124.938	94.6918	124.938	1.31942
	ESP	1841236	m	SL1713		1					26.3916	24.3991	26.3916	24.3991	0.924501		23.5002	17.3755	23.5002	17.3755	0.739378
	ESP	1850239	m						1		19.3109	10	19.3109	10	0.517841		70.5005	73.639	70.5005	73.639	1.04452
	ESP	1850367	p	SL1723		1					115.866	10	115.866	10	0.0863069	Down-regulated	1.38236	3.30962	10	10	1
	ESP	1850400	m	SL1723						1	34.116	10	34.116	10	0.293118	Down-regulated	2.76472	3.30962	10	10	1
	ESP	1851877	p	SL1724	treA	1					80.4622	183.387	80.4622	183.387	2.27916	Up-regulated	70.5005	24.8221	70.5005	24.8221	0.352085	Up-regulated
	ESP	1853333	m	SL1724	treA					1	33.4723	29.1215	33.4723	29.1215	0.870018		69.1181	28.9592	69.1181	28.9592	0.418981	Up-regulated
	ESP	1853978	m	SL1725	ymgE	1					142.257	192.044	142.257	192.044	1.34998		121.648	47.9894	121.648	47.9894	0.394495	Up-regulated
	ESP	1854093	p	SL1726	ycgR	1					198.903	22.8249	198.903	22.8249	0.114754	Down-regulated	8.29417	258.15	10	258.15	25.815	Down-regulated
	ESP	1855500	p	SL1728	ldcA	1				1	22.5294	14.9543	22.5294	14.9543	0.663766		38.7061	24.8221	38.7061	24.8221	0.641297
	ESP	1855605	m	SL1727	emtA	1				1	23.1731	21.2508	23.1731	21.2508	0.917046		53.9121	55.4361	53.9121	55.4361	1.02827
	ESP	1856620	p	SL1729	cvrA	1					363.689	181.812	363.689	181.812	0.499912	Down-regulated	174.178	565.945	174.178	565.945	3.24924	Down-regulated
	ESP	1860877	m	SL1731	dadA	1					174.442	148.756	174.442	148.756	0.852751		15.8972	8.27404	15.8972	10	0.629043
	ESP	1860895	m	SL1731	dadA		1				52.7832	53.5206	52.7832	53.5206	1.01397		2.76472	3.30962	10	10	1
	ESP	1861023	p	SL1732	ycgB		1				9.01177	10	10	10	1		13.8236	14.8933	13.8236	14.8933	1.07738
	ESP	1861118	p	SL1732	ycgB	1					72.7379	51.1593	72.7379	51.1593	0.703339		31.7943	9.92885	31.7943	10	0.314522	Up-regulated
	ESP	1863119	m	SL1733	fadR			1			119.728	327.42	119.728	327.42	2.7347	Up-regulated	143.766	89.3597	143.766	89.3597	0.621565
	ESP	1863404	m	SL1733	fadR			1			57.2891	235.333	57.2891	235.333	4.10781	Up-regulated	51.8386	33.9236	51.8386	33.9236	0.654408
	ESP	1863494	m	SL1733	fadR	1					355.965	327.42	355.965	327.42	0.919809		162.428	158.034	162.428	158.034	0.972952
	ESP	1863633	p	SL1734	nhaB	1					117.797	49.5852	117.797	49.5852	0.420939	Down-regulated	114.045	165.481	114.045	165.481	1.45102
	ESP	1865341	p	SL1735	dsbB	1					131.314	423.442	131.314	423.442	3.22464	Up-regulated	543.268	426.113	543.268	426.113	0.784351
	MEP, LSP	1865974	p	SL1736	STM1808	1					3.21849	288.854	10	288.854	28.8854	Up-regulated	11.0589	9.10145	11.0589	10	0.904249
	ESP	1866653	m	SL1737		1					699.7	89.7256	699.7	89.7256	0.128235	Down-regulated	143.074	131.557	143.074	131.557	0.919502
	ESP	1866668	p	STnc3620		1				1	34.116	10	34.116	10	0.293118	Down-regulated	12.4413	5.79183	12.4413	10	0.803777
	ESP	1866669	m	SL1737			1			1	652.066	61.3912	652.066	61.3912	0.0941488	Down-regulated	134.78	127.42	134.78	127.42	0.945392
	ESP	1866940	m	SL1738		1					138.395	74.7714	138.395	74.7714	0.540275		83.6329	71.9842	83.6329	71.9842	0.860716
	ESP	1866947	m	SL1738			1				144.832	73.1972	144.832	73.1972	0.505394		84.3241	76.1212	84.3241	76.1212	0.902722
	ESP	1867098	m	SL1738			1				25.1042	17.3155	25.1042	17.3155	0.689744		8.29417	4.13702	10	10	1
	ESP	1867743	m	SL1739	ycgN	1					24.4605	77.9196	24.4605	77.9196	3.18553	Up-regulated	44.2356	48.8169	44.2356	48.8169	1.10357
	ESP	1868856	m	SL1741	ycgL	1					139.682	152.691	139.682	152.691	1.09313		144.457	225.054	144.457	225.054	1.55793
	ESP	1868859	m	SL1741	ycgL		1				132.602	138.524	132.602	138.524	1.04466		133.398	196.095	133.398	196.095	1.47
	ESP	1868880	p	SL1742	minC	1					228.513	79.4938	228.513	79.4938	0.347875	Down-regulated	132.016	148.105	132.016	148.105	1.12188
	ESP	1872789	m	SL1746	tnpA_1a	1		1			95.2673	54.3076	95.2673	54.3076	0.570055		74.6475	107.563	74.6475	107.563	1.44094
	ESP	1874533	m	SL1747	fadD	1					51.4958	101.532	51.4958	101.532	1.97165		5.52945	5.79183	10	10	1
	ESP	1875318	m	SL1748	yeaY	1					56.0017	122.782	56.0017	122.782	2.19248	Up-regulated	53.9121	102.598	53.9121	102.598	1.90306
	ESP	1876053	m	SL1749	yeaZ	1					113.935	239.268	113.935	239.268	2.10005	Up-regulated	238.457	455.072	238.457	455.072	1.9084
	ESP	1878013	m	SL1750	yoaA	1					45.0588	139.311	45.0588	139.311	3.09175	Up-regulated	59.4416	61.2279	59.4416	61.2279	1.03005
	ESP	1878093	p	SL1751	yoaB	1					623.099	501.362	623.099	501.362	0.804625		706.387	1361.91	706.387	1361.91	1.92799
	ESP	1878675	m	SL1752	yoaH	1					198.903	153.478	198.903	153.478	0.771624		122.339	134.867	122.339	134.867	1.1024
	ESP	1878679	p	SL1753	pabB	1					77.8874	144.82	77.8874	144.82	1.85935		91.2359	43.8524	91.2359	43.8524	0.480649	Up-regulated
	ESP	1878890	p	SL1753	pabB			1			140.326	114.125	140.326	114.125	0.813282		149.295	119.146	149.295	119.146	0.798058
	ESP	1880893	p	SL1755	sdaA	1					168.649	137.737	168.649	137.737	0.816707		55.2945	22.3399	55.2945	22.3399	0.404017	Up-regulated
	ESP	1882403	p	SL1756		1					12.2303	10	12.2303	10	0.817644		15.8972	4.13702	15.8972	10	0.629043
	ESP	1885703	m	SL1757	yoaE		1				27.679	114.912	27.679	114.912	4.15159	Up-regulated	38.7061	18.2029	38.7061	18.2029	0.470284	Up-regulated
	ESP	1885823	m	SL1757	yoaE		1				60.5076	174.729	60.5076	174.729	2.88772	Up-regulated	55.2945	40.5428	55.2945	40.5428	0.733216
	ESP	1885885	m	SL1757	yoaE	1					30.8975	128.292	30.8975	128.292	4.15218	Up-regulated	80.8682	21.5125	80.8682	21.5125	0.266019	Up-regulated
	ESP	1885890	m	SL1757	yoaE		1				30.8975	93.661	30.8975	93.661	3.03134	Up-regulated	78.7946	19.8577	78.7946	19.8577	0.252018	Up-regulated
	ESP	1885987	p	SL1759	gptB	1					1577.7	1039.72	1577.7	1039.72	0.659006		266.796	526.229	266.796	526.229	1.9724
	ESP	1889505	p	SL1763	yebN	1					200.19	95.2351	200.19	95.2351	0.475724	Down-regulated	154.825	210.988	154.825	210.988	1.36276
	ESP	1893525	m	SL1767	yobF		1				542.637	757.158	542.637	757.158	1.39533		744.402	868.775	744.402	868.775	1.16708
	ESP	1893528	m	SL1767	yobF		1				524.614	929.526	524.614	929.526	1.77183		752.005	856.363	752.005	856.363	1.13877
	ESP	1893683	m	SL1767	yobF	1					760.851	1313.61	760.851	1313.61	1.72651		1345.73	1094.66	1345.73	1094.66	0.813429
	ESP	1894039	p	STnc3630		1					359.183	11.806	359.183	11.806	0.032869	Down-regulated	40.7797	47.9894	40.7797	47.9894	1.1768
	ESP	1894435	m	SL1768		1					272.284	1647.33	272.284	1647.33	6.05004	Up-regulated	906.138	447.626	906.138	447.626	0.493993	Up-regulated
	ESP	1894655	m	SL1769	yobG	1					1629.2	5784.94	1629.2	5784.94	3.55079	Up-regulated	5782.42	3123.45	5782.42	3123.45	0.540163
	ESP	1894752	m	SL1769	yobG		1				46.9899	21.2508	46.9899	21.2508	0.452242	Down-regulated	51.1474	46.3346	51.1474	46.3346	0.905904
	ESP	1894764	p	SL1770		1					1338.89	161.349	1338.89	161.349	0.120509	Down-regulated	147.913	189.476	147.913	189.476	1.281
	ESP	1896070	m	SL1771	kdgR	1					214.351	103.106	214.351	103.106	0.481013	Down-regulated	196.987	232.501	196.987	232.501	1.18029
	ESP	1896757	p	SL1772				1			21.242	15.7413	21.242	15.7413	0.741047		55.9857	56.2635	55.9857	56.2635	1.00496
	ESP	1898551	m	SL1773	htpX		1				154.487	131.44	154.487	131.44	0.850814		55.2945	62.8827	55.2945	62.8827	1.13723
	ESP	1898571	m	SL1773	htpX	1					114.578	73.1972	114.578	73.1972	0.638841		38.015	37.2332	38.015	37.2332	0.979435
	ESP	1899967	m	SL1774	prc			1			138.395	114.912	138.395	114.912	0.830317		113.354	128.248	113.354	128.248	1.13139
	ESP	1900234	m	SL1774	prc			1			81.7496	144.033	81.7496	144.033	1.76188		76.7211	68.6746	76.7211	68.6746	0.89512
	ESP	1901505	m	SL1775	proQ	1					230.444	317.188	230.444	317.188	1.37642		302.046	281.317	302.046	281.317	0.931373
	ESP	1902087	m	SL1776	yebR			1			387.506	660.349	387.506	660.349	1.7041		1397.57	1430.58	1397.57	1430.58	1.02362
	ESP	1902138	m	SL1776	yebR	1					101.061	47.224	101.061	47.224	0.467284	Down-regulated	71.1916	102.598	71.1916	102.598	1.44115
	ESP	1902148	m	SL1776	yebR		1				45.0588	27.5473	45.0588	27.5473	0.611364		41.4709	61.2279	41.4709	61.2279	1.47641
	ESP	1902155	p	SL1777	yebS	1					59.2202	133.801	59.2202	133.801	2.25939	Up-regulated	53.2209	56.2635	53.2209	56.2635	1.05717
	ESP	1902803	p	SL1777	yebS			1			81.7496	204.637	81.7496	204.637	2.50322	Up-regulated	76.0299	43.8524	76.0299	43.8524	0.576779
	ESP	1907648	p	SL1780		1					82.3933	63.7524	82.3933	63.7524	0.773757		165.192	52.9539	165.192	52.9539	0.320559	Up-regulated
	ESP	1908023	p	SL1781	yebW	1					47.6336	39.3533	47.6336	39.3533	0.826167		47.0003	37.2332	47.0003	37.2332	0.79219
	ESP	1908035	p	SL1781	yebW		1				74.6689	61.3912	74.6689	61.3912	0.822179		71.1916	53.7813	71.1916	53.7813	0.755444
	ESP	1908937	m	SL1782	pphA	1					21.242	73.9843	21.242	73.9843	3.48292	Up-regulated	42.162	15.7207	42.162	15.7207	0.372863	Up-regulated
	ESP	1909349	m	SL1783		1					95.2673	1737.06	95.2673	1737.06	18.2335	Up-regulated	608.239	94.3241	608.239	94.3241	0.155077	Up-regulated
	ESP	1909367	p						1		14.805	49.5852	14.805	49.5852	3.34921	Up-regulated	55.9857	17.3755	55.9857	17.3755	0.310356	Up-regulated
	ESP	1910324	m	SL1784	sopE2	1					1145.14	10	1145.14	10	0.00873257	Down-regulated	4.14709	110.872	10	110.872	11.0872	Down-regulated
	ESP	1911654	p	SL1786		1					86.2555	150.33	86.2555	150.33	1.74284		134.089	110.872	134.089	110.872	0.826854
	ESP	1912242	p						1		19.9546	49.5852	19.9546	49.5852	2.4849	Up-regulated	20.7354	26.4769	20.7354	26.4769	1.27689
	ESP	1913025	m	SL1787		1					107.498	59.8171	107.498	59.8171	0.556451		277.855	505.544	277.855	505.544	1.81945
	ESP	1913755	m	STnc1130		1					56.0017	58.243	56.0017	58.243	1.04002		99.5301	67.0197	99.5301	67.0197	0.673362
	ESP	1915354	m	SL1790		1					76.6	14.1672	76.6	14.1672	0.18495	Down-regulated	51.8386	100.943	51.8386	100.943	1.94726
	ESP	1915824	p	STnc3640		1					111.36	23.612	111.36	23.612	0.212034	Down-regulated	74.6475	171.273	74.6475	171.273	2.29442	Down-regulated
	ESP	1917054	p	SL1793	pagO	1					24.4605	1279.77	24.4605	1279.77	52.3199	Up-regulated	238.457	56.2635	238.457	56.2635	0.235948	Up-regulated
	ESP	1917578	p	SL1793	pagO			1			31.5412	1054.67	31.5412	1054.67	33.4378	Up-regulated	123.721	26.4769	123.721	26.4769	0.214005	Up-regulated
	ESP	1919590	p	SL1797	pagM					1	39.9093	18.1025	39.9093	18.1025	0.453592	Down-regulated	55.9857	86.8775	55.9857	86.8775	1.55178
	ESP	1919904	m	SL1797	pagM	1					14.805	36.9921	14.805	36.9921	2.49862	Up-regulated	48.3827	19.8577	48.3827	19.8577	0.41043	Up-regulated
	ESP	1920693	p	SL1799	pagK	1					497.578	1795.3	497.578	1795.3	3.60807	Up-regulated	1971.94	396.327	1971.94	396.327	0.200983	Up-regulated
	MEP	1922630	p	SL1802	STM1868A	1					4.50588	408.488	10	408.488	40.8488	Up-regulated	8.98535	7.44664	10	10	1
	ESP	1925543	p	SraC		1					394.587	317.188	394.587	317.188	0.803848		804.535	938.276	804.535	938.276	1.16623
	ESP	1925723	m	SdsR		1					1636.92	369.921	1636.92	369.921	0.225986	Down-regulated	805.917	292.074	805.917	292.074	0.362412	Up-regulated
	ESP	1926357	m	SL1807		1		1			30.8975	133.801	30.8975	133.801	4.33049	Up-regulated	55.9857	49.6443	55.9857	49.6443	0.886732
	ESP	1926360	m	SL1807			1	1			35.4034	136.95	35.4034	136.95	3.86826	Up-regulated	57.368	49.6443	57.368	49.6443	0.865365
	ESP	1927504	m	SL1809	yobA		1				78.5311	283.344	78.5311	283.344	3.60805	Up-regulated	108.515	79.4308	108.515	79.4308	0.731977
	ESP	1927512	m	SL1809	yobA	1					69.5194	203.063	69.5194	203.063	2.92096	Up-regulated	89.1624	71.1568	89.1624	71.1568	0.798058
	ESP	1927601	p	SL1810	holE	1					57.9328	127.505	57.9328	127.505	2.20091	Up-regulated	158.972	353.302	158.972	353.302	2.22242	Down-regulated
	ESP	1927880	p	SL1811			1				21.8857	25.9732	21.8857	25.9732	1.18676		26.9561	33.9236	26.9561	33.9236	1.25848
	ESP	1927904	p	SL1811			1				51.4958	51.9464	51.4958	51.9464	1.00875		44.9268	47.9894	44.9268	47.9894	1.06817
	ESP	1927927	p	SL1811		1					135.82	210.147	135.82	210.147	1.54724		142.383	85.2226	142.383	85.2226	0.598544
	ESP	1928621	p	SL1812	exoX	1					32.8286	58.243	32.8286	58.243	1.77415		47.6915	63.7101	47.6915	63.7101	1.33588
	ESP	1929651	m	SL1813	opdB			1			36.6908	34.6309	36.6908	34.6309	0.94386		40.0885	23.9947	40.0885	23.9947	0.598544
	ESP	1931574	m	SL1813	opdB	1					121.015	182.6	121.015	182.6	1.5089		99.5301	72.8116	99.5301	72.8116	0.731554
	ESP	1932323	m	SL1814	yebE		1				243.961	439.183	243.961	439.183	1.80022		177.634	78.6034	177.634	78.6034	0.442503	Up-regulated
	ESP	1932394	m	SL1814	yebE	1		1			191.178	220.379	191.178	220.379	1.15274		156.207	118.319	156.207	118.319	0.757449
	ESP	1932768	m	SL1815	yebF	1					117.153	252.648	117.153	252.648	2.15657	Up-regulated	109.898	54.6087	109.898	54.6087	0.496904	Up-regulated
	ESP	1933128	m	SL1816	yebG	1					60.5076	271.538	60.5076	271.538	4.48767	Up-regulated	60.8239	79.4308	60.8239	79.4308	1.30591
	ESP	1933210	p	SL1817	purT	1					12.2303	47.224	12.2303	47.224	3.86124	Up-regulated	74.6475	56.2635	74.6475	56.2635	0.753722
	ESP	1935502	m	SL1819	edd	1		1			34.116	40.9275	34.116	40.9275	1.19966		38.015	24.8221	38.015	24.8221	0.652957
	ESP	1938768	m	SL1820	zwf	1					222.076	203.063	222.076	203.063	0.914387		264.722	364.885	264.722	364.885	1.37837
	ESP	1939804	p	SL1822	pykA		1	1			29.6101	86.5774	29.6101	86.5774	2.92391	Up-regulated	52.5298	48.8169	52.5298	48.8169	0.929318
	ESP	1939894	p	SL1822	pykA	1		1			115.866	111.764	115.866	111.764	0.964596		41.4709	47.162	41.4709	47.162	1.13723
	ESP	1941769	m	SL1823	msbB			1			31.5412	63.7524	31.5412	63.7524	2.02124	Up-regulated	36.6326	33.9236	36.6326	33.9236	0.926049
	ESP	1942565	m	SL1823	msbB	1					65.0135	105.467	65.0135	105.467	1.62223		77.4123	59.5731	77.4123	59.5731	0.769556
	ESP	1944358	m	SL1825	znuA			1			81.1059	419.507	81.1059	419.507	5.17233	Up-regulated	29.7208	35.5784	29.7208	35.5784	1.19709
	ESP	1944902	p	SL1826	znuC		1			1	29.6101	10	29.6101	10	0.337723	Down-regulated	35.9414	65.3649	35.9414	65.3649	1.81865
	ESP	1944934	p	SL1826	znuC		1			1	57.9328	11.0189	57.9328	11.0189	0.190202	Down-regulated	56.6768	97.6337	56.6768	97.6337	1.72264
	ESP	1944958	m	SL1825	znuA			1			31.5412	111.764	31.5412	111.764	3.54341	Up-regulated	53.2209	42.1976	53.2209	42.1976	0.792876
	ESP	1944978	p	SL1826	znuC	1				1	42.4841	55.8818	42.4841	55.8818	1.31536		43.5444	48.8169	43.5444	48.8169	1.12108
	ESP	1947727	m	SL1828	ruvB	1		1			55.358	96.8092	55.358	96.8092	1.74878		69.8093	76.9486	69.8093	76.9486	1.10227
	ESP	1948286	m	SL1829	ruvA	1					65.6572	146.394	65.6572	146.394	2.22968	Up-regulated	106.442	108.39	106.442	108.39	1.0183
	ESP	1948826	p	SL1830				1			12.874	10	12.874	10	0.776762		7.60299	9.92885	10	10	1
	ESP	1954546	m	SL1836	aspS	1					115.222	152.691	115.222	152.691	1.32519		296.517	281.317	296.517	281.317	0.948741
	ESP	1954641	m	SL1836	aspS		1				52.1395	107.041	52.1395	107.041	2.05297	Up-regulated	149.986	46.3346	149.986	46.3346	0.308926	Up-regulated
	ESP	1954765	p	SL1837	yecD	1					28.3227	95.2351	28.3227	95.2351	3.3625	Up-regulated	26.2649	17.3755	26.2649	17.3755	0.661548
	ESP	1955943	m	SL1838	yecE					1	30.2538	22.0379	30.2538	22.0379	0.728433		29.7208	27.3043	29.7208	27.3043	0.918695
	ESP	1956180	p	SL1839	yecN	1					87.5429	83.4291	87.5429	83.4291	0.953008		92.6183	71.9842	92.6183	71.9842	0.777214
	ESP	1956619	p	SL1840	yecO	1					73.3816	187.322	73.3816	187.322	2.55271	Up-regulated	163.119	149.76	163.119	149.76	0.918105
	ESP	1958819	m	RyeF		1					7.08068	443.119	10	443.119	44.3119	Up-regulated	34.5591	23.1673	34.5591	23.1673	0.670369
	ESP	1959954	m	SL1843	yecM	1					14.1614	48.0111	14.1614	48.0111	3.39029	Up-regulated	75.3387	60.4005	75.3387	60.4005	0.801719
	ESP	1960107	p	SL1844	argS	1					81.7496	76.3455	81.7496	76.3455	0.933894		142.383	160.516	142.383	160.516	1.12735
	ESP	1969025	m	SL1849	flhB	1					200.834	20.4637	200.834	20.4637	0.101894	Down-regulated	59.4416	386.398	59.4416	386.398	6.50046	Down-regulated
	ESP	1974008	m	SL1854	cheM	1					1278.38	57.4559	1278.38	57.4559	0.0449442	Down-regulated	18.6619	596.558	18.6619	596.558	31.9667	Down-regulated
	ESP	1977502	m	SL1857	motB			1			759.563	44.0757	759.563	44.0757	0.0580277	Down-regulated	17.2795	376.469	17.2795	376.469	21.787	Down-regulated
	ESP	1978737	m	SL1858	motA	1		1			1568.05	113.338	1568.05	113.338	0.0722794	Down-regulated	96.0742	708.258	96.0742	708.258	7.37199	Down-regulated
	ESP	1979837	m	SL1860	flhD		1				1021.55	196.767	1021.55	196.767	0.192616	Down-regulated	537.739	1033.43	537.739	1033.43	1.9218
	ESP	1979910	m	SL1860	flhD		1				527.189	76.3455	527.189	76.3455	0.144816	Down-regulated	64.971	101.771	64.971	101.771	1.5664
	ESP	1979990	m	SL1860	flhD	1					615.375	27.5473	615.375	27.5473	0.0447651	Down-regulated	53.9121	121.628	53.9121	121.628	2.25605	Down-regulated
	ESP	1980165	m	SL1860	flhD		1				676.526	11.806	676.526	11.806	0.0174509	Down-regulated	6.91181	42.1976	10	42.1976	4.21976	Down-regulated
	ESP	1980387	p	SL1861	yecG	1					49.5647	114.125	49.5647	114.125	2.30254	Up-regulated	71.8828	53.7813	71.8828	53.7813	0.74818
	ESP	1983117	m	SL1863	otsB	1					114.578	121.995	114.578	121.995	1.06473		120.265	57.9183	120.265	57.9183	0.481587	Up-regulated
	ESP	1984651	p	SL1865	ftnB	1					16.7361	26.7603	16.7361	26.7603	1.59895		29.0296	19.8577	29.0296	19.8577	0.68405
	ESP	1984722	p	SL1865	ftnB		1				15.4487	30.6956	15.4487	30.6956	1.98693		24.1913	14.8933	24.1913	14.8933	0.615645
	ESP	1985522	m	SL1866				1			52.7832	29.9085	52.7832	29.9085	0.56663		32.4855	41.3702	32.4855	41.3702	1.2735
	ESP	1986360	p	SL1867		1					89.474	13.3801	89.474	13.3801	0.149542	Down-regulated	24.8825	197.75	24.8825	197.75	7.94733	Down-regulated
	ESP	1986920	p	SL1868	ftn	1					299.319	100.745	299.319	100.745	0.336579	Down-regulated	475.533	699.984	475.533	699.984	1.472
	ESP	1987759	m	SL1869	yecH	1					14.805	10	14.805	10	0.675445		2.07354	1.65481	10	10	1
	ESP	1990014	m	SL1871	yecA	1					65.6572	210.147	65.6572	210.147	3.20067	Up-regulated	19.3531	14.0659	19.3531	14.0659	0.726803
	ESP	1990610	m	SL1872			1				206.627	681.6	206.627	681.6	3.2987	Up-regulated	223.251	143.141	223.251	143.141	0.641165
	ESP	1990692	m	SL1872		1					327.642	1215.23	327.642	1215.23	3.70902	Up-regulated	884.712	420.321	884.712	420.321	0.475094	Up-regulated
	ESP	1992661	m	SL1874		1		1			217.57	1485.2	217.57	1485.2	6.82629	Up-regulated	1016.73	330.134	1016.73	330.134	0.324703	Up-regulated
	ESP	1993962	m	SL1875	pgsA	1					173.798	101.532	173.798	101.532	0.584192		91.9271	126.593	91.9271	126.593	1.3771
	ESP	1995580	p	SL1876	uvrC					1	70.1631	106.254	70.1631	106.254	1.51439		578.519	126.593	578.519	126.593	0.218822	Up-regulated
	ESP	1995988	m	SL1876	uvrC	1		1			216.282	174.729	216.282	174.729	0.807873		138.236	201.887	138.236	201.887	1.46045
	ESP	1996514	m	SL1877	sirA	1					567.098	243.991	567.098	243.991	0.430245	Down-regulated	194.913	246.566	194.913	246.566	1.26501
	ESP	1996885	p	SL1878	yecF	1					179.592	123.57	179.592	123.57	0.688058		204.59	440.179	204.59	440.179	2.15152	Down-regulated
	ESP	1996920	m	SL1878	yecF		1			1	25.7479	22.0379	25.7479	22.0379	0.855909		19.3531	19.8577	19.3531	19.8577	1.02608
	ESP	1997992	m	SL1879	sdiA		1				473.762	29.1215	473.762	29.1215	0.0614686	Down-regulated	8.98535	124.111	10	124.111	12.4111	Down-regulated
	ESP	1998024	m	SL1879	sdiA		1				339.872	10	339.872	10	0.0294228	Down-regulated	6.91181	95.1515	10	95.1515	9.51515	Down-regulated
	ESP	1998026	m	SL1879	sdiA	1					334.723	10	334.723	10	0.0298755	Down-regulated	6.22063	95.1515	10	95.1515	9.51515	Down-regulated
	ESP	2001700	m	SL1883	fliY	1					1233.33	535.206	1233.33	535.206	0.433953	Down-regulated	378.076	640.411	378.076	640.411	1.69387
	ESP	2003052	m	SL1885	fliA	1					1987.1	64.5395	1987.1	64.5395	0.0324793	Down-regulated	199.06	1014.4	199.06	1014.4	5.09594	Down-regulated
	ESP	2003064	m	SL1885	fliA		1				831.658	41.7145	831.658	41.7145	0.0501583	Down-regulated	183.854	799.273	183.854	799.273	4.34732	Down-regulated
	ESP	2005768	m	SL1888	fliC			1			4805.2	141.672	4805.2	141.672	0.029483	Down-regulated	157.589	2956.32	157.589	2956.32	18.7596	Down-regulated
	ESP	2006190	p	STnc3670						1	50.2084	40.9275	50.2084	40.9275	0.815152		109.207	126.593	109.207	126.593	1.15921
	ESP	2006775	m	SL1888	fliC	1					5112.25	24.3991	5112.25	24.3991	0.00477267	Down-regulated	72.574	2244.75	72.574	2244.75	30.9305	Down-regulated
	ESP	2006916	p	SL1889	fliD		1				354.677	36.2051	354.677	36.2051	0.102079	Down-regulated	111.28	465.001	111.28	465.001	4.17865	Down-regulated
	ESP	2006938	p	SL1889	fliD	1					2189.22	53.5206	2189.22	53.5206	0.0244474	Down-regulated	142.383	1193.12	142.383	1193.12	8.37961	Down-regulated
	ESP	2009321	m	SL1892	amyA					1	10.2992	22.0379	10.2992	22.0379	2.13977	Up-regulated	42.162	21.5125	42.162	21.5125	0.510234
	ESP	2011207	m	SL1893	yedD	1					48.921	61.3912	48.921	61.3912	1.2549		55.2945	51.2991	55.2945	51.2991	0.927743
	ESP	2012935	p	SL1896	ydgJ	1					268.422	10	268.422	10	0.0372548	Down-regulated	3.45591	20.6851	10	20.6851	2.06851	Down-regulated
	ESP	2013915	m	SL1897	fliE	1					624.387	10	624.387	10	0.0160157	Down-regulated	22.809	683.436	22.809	683.436	29.9635	Down-regulated
	ESP	2014021	p	SL1898	fliF	1					204.052	10	204.052	10	0.0490071	Down-regulated	5.52945	152.242	10	152.242	15.2242	Down-regulated
	ESP	2020598	p	SL1904	fliL	1					275.503	17.3155	275.503	17.3155	0.0628505	Down-regulated	35.2502	243.257	35.2502	243.257	6.90086	Down-regulated
	Macrophage	2021988	p	SL1906	fliN	1					5.2	43.2887	10	43.2887	4.32887	Up-regulated	20.7354	71.1568	20.7354	71.1568	3.43165	Down-regulated
	ESP	2022487	p	SL1907	fliO	1		1			105.566	59.03	105.566	59.03	0.559174		31.1031	90.1871	31.1031	90.1871	2.89961	Down-regulated
	ESP	2024862	p	SL1911	rcsA	1					12.874	10	12.874	10	0.776762		7.60299	35.5784	10	35.5784	3.55784	Down-regulated
	ESP	2025871	m	SL1912	dsrB	1					121.015	112.551	121.015	112.551	0.930053		88.4712	43.8524	88.4712	43.8524	0.495669	Up-regulated
	ESP	2025955	p	SL1913	yodD	1					49.5647	46.4369	49.5647	46.4369	0.936895		42.8532	10.7563	42.8532	10.7563	0.251002	Up-regulated
	ESP	2026177	m	SL1913	yodD					1	23.1731	14.1672	23.1731	14.1672	0.611364		35.2502	26.4769	35.2502	26.4769	0.751114
	ESP	2026302	m	DsrA		1					525.257	156.626	525.257	156.626	0.29819	Down-regulated	414.017	590.767	414.017	590.767	1.42691
	ESP	2029398	m	SL1916				1			452.52	258.945	452.52	258.945	0.572229		347.664	160.516	347.664	160.516	0.4617	Up-regulated
	ESP	2029431	m	SL1916		1					70.8068	57.4559	70.8068	57.4559	0.811446		71.8828	39.7154	71.8828	39.7154	0.552502
	ESP	2030389	m	SL1917	yedI	1					86.8992	140.098	86.8992	140.098	1.61219		115.427	162.171	115.427	162.171	1.40497
	ESP	2032362	p	SL1920	dcm					1	16.0924	12.5931	16.0924	12.5931	0.782546		39.3973	18.2029	39.3973	18.2029	0.462034	Up-regulated
	ESP	2033351	m	SL1920	dcm	1					39.9093	44.0757	39.9093	44.0757	1.1044		27.6472	52.9539	27.6472	52.9539	1.91534
	ESP	2036645	p							1	22.5294	25.1861	22.5294	25.1861	1.11792		13.1324	52.9539	13.1324	52.9539	4.0323	Down-regulated
	ESP	2037150	m	SL1924	cspB	1					251.042	202.276	251.042	202.276	0.805746		167.266	209.333	167.266	209.333	1.2515
	ESP	2039656	m	SL1927A				1			39.2656	78.7067	39.2656	78.7067	2.00447	Up-regulated	57.368	28.9592	57.368	28.9592	0.504796	Up-regulated
	ESP	2039746	p	SL1927A						1	72.0942	33.0568	72.0942	33.0568	0.458523	Down-regulated	15.8972	14.0659	15.8972	14.0659	0.884804
	ESP	2040295	m	SL1927B		1					25.7479	89.7256	25.7479	89.7256	3.48477	Up-regulated	107.133	30.614	107.133	30.614	0.285756	Up-regulated
	ESP	2040382	m	SL1927B			1				21.8857	77.1326	21.8857	77.1326	3.52433	Up-regulated	86.3976	26.4769	86.3976	26.4769	0.306454	Up-regulated
	ESP	2040483	p	SL1928		1					122.946	1690.62	122.946	1690.62	13.7509	Up-regulated	3927.98	81.0856	3927.98	81.0856	0.0206431	Up-regulated
	ESP	2051441	p	SL1940						1	10.9429	10	10.9429	10	0.913838		19.3531	23.1673	19.3531	23.1673	1.19709
	ESP	2061463	p	SL1953						1	19.3109	10.2319	19.3109	10.2319	0.529849		40.7797	18.2029	40.7797	18.2029	0.446372	Up-regulated
	ESP	2061523	m	SL1952		1		1			33.4723	18.8896	33.4723	18.8896	0.564336		34.5591	43.025	34.5591	43.025	1.24497
	ESP	2062398	m	SL1954		1					87.5429	19.6767	87.5429	19.6767	0.224766	Down-regulated	116.118	110.045	116.118	110.045	0.947694
	ESP	2064094	p						1		274.859	170.794	274.859	170.794	0.621386		368.399	361.576	368.399	361.576	0.981477
	ESP	2064367	m	SL1957		1					40.553	42.5016	40.553	42.5016	1.04805		43.5444	56.2635	43.5444	56.2635	1.29209
	ESP	2064634	m	SL1958				1			191.178	44.0757	191.178	44.0757	0.230548	Down-regulated	117.501	101.771	117.501	101.771	0.866128
	ESP	2064847	m	SL1958		1					119.728	38.5663	119.728	38.5663	0.322116	Down-regulated	467.238	332.617	467.238	332.617	0.711878
	ESP	2070988	m	STnc1290		1		1			70.8068	44.0757	70.8068	44.0757	0.622479		76.7211	67.0197	76.7211	67.0197	0.87355
	ESP	2071271	p	STnc1300		1				1	121.659	22.8249	121.659	22.8249	0.187614	Down-regulated	160.354	139.831	160.354	139.831	0.872016
	ESP	2071952	p	SL1967			1			1	14.805	10	14.805	10	0.675445		12.4413	6.61923	12.4413	10	0.803777
	ESP	2072166	m	SL1966		1					74.0252	22.0379	74.0252	22.0379	0.297708	Down-regulated	17.2795	36.4058	17.2795	36.4058	2.10687	Down-regulated
	ESP	2072244	p	SL1967		1					640.479	280.196	640.479	280.196	0.437478	Down-regulated	466.547	805.892	466.547	805.892	1.72735
	ESP	2072465	p	SL1967				1			236.881	212.508	236.881	212.508	0.89711		172.795	392.19	172.795	392.19	2.26968	Down-regulated
	ESP	2073050	p						1		59.8639	40.1404	59.8639	40.1404	0.670528		75.3387	158.862	75.3387	158.862	2.10863	Down-regulated
	ESP	2073408	p	SL1968		1					238.168	129.079	238.168	129.079	0.541966		125.795	91.0145	125.795	91.0145	0.723515
	ESP	2073629	p	SL1968				1			76.6	30.6956	76.6	30.6956	0.400726	Down-regulated	51.1474	78.6034	51.1474	78.6034	1.5368
	ESP	2079892	p	SL1977	yeeI	1					10.2992	10	10.2992	10	0.970953		2.07354	4.96443	10	10	1
	ESP	2080019	p	SL1977	yeeI		1				132.602	44.8628	132.602	44.8628	0.338327	Down-regulated	24.8825	43.025	24.8825	43.025	1.72913
	ESP	2088048	p	STnc3680		1					158.35	48.7981	158.35	48.7981	0.308167	Down-regulated	104.368	119.146	104.368	119.146	1.14159
	ESP	2090510	m	SL1986	amn	1					17.3798	62.1783	17.3798	62.1783	3.57761	Up-regulated	26.9561	23.9947	26.9561	23.9947	0.890142
	ESP	2091018	m	SL1987		1		1			25.1042	26.7603	25.1042	26.7603	1.06597		32.4855	26.4769	32.4855	26.4769	0.815038
	ESP	2091057	p	SL1988						1	26.3916	44.8628	26.3916	44.8628	1.69989		47.0003	47.162	47.0003	47.162	1.00344
	ESP	2091366	m	SL1988				1			101.704	66.1136	101.704	66.1136	0.650058		77.4123	71.9842	77.4123	71.9842	0.929881
	ESP	2091482	m	SL1988		1					243.961	31.4827	243.961	31.4827	0.129048	Down-regulated	31.7943	68.6746	31.7943	68.6746	2.15996	Down-regulated
	ESP	2091670	p	SL1989		1					69.5194	61.3912	69.5194	61.3912	0.883081		86.3976	47.9894	86.3976	47.9894	0.555449
	ESP	2093547	m	SL1990	yeeO			1			19.9546	10	19.9546	10	0.501137	Down-regulated	7.60299	13.2385	10	13.2385	1.32385
	ESP	2094308	p	SL1991	erfK					1	148.694	163.71	148.694	163.71	1.10098		262.649	346.682	262.649	346.682	1.31995
	ESP	2094969	m	SL1991	erfK	1					64.3698	54.3076	64.3698	54.3076	0.843682		27.6472	14.8933	27.6472	14.8933	0.538689
	ESP	2101640	p	STnc1530		1				1	75.3126	21.2508	75.3126	21.2508	0.282168	Down-regulated	64.971	52.1265	64.971	52.1265	0.802303
	ESP	2111918	m	SL2011	cbiA	1					265.847	18.1025	265.847	18.1025	0.0680938	Down-regulated	6.22063	16.5481	10	16.5481	1.65481
	ESP	2111978	m	SL2011	cbiA		1				90.7614	10	90.7614	10	0.110179	Down-regulated	4.14709	9.10145	10	10	1
	ESP	2113116	m	SL2012	pocR	1					100.417	10	100.417	10	0.0995849	Down-regulated	13.1324	4.96443	13.1324	10	0.761473
	ESP	2113765	m	SL2013	pduF			1			19.9546	10	19.9546	10	0.501137	Down-regulated	22.809	30.614	22.809	30.614	1.34219
	ESP	2118978	m	SL2019	pduG					1	23.8168	11.0189	23.8168	11.0189	0.462654	Down-regulated	20.7354	42.1976	20.7354	42.1976	2.03505	Down-regulated
	ESP	2130435	p	SL2034	pduX			1			68.232	15.7413	68.232	15.7413	0.230703	Down-regulated	47.6915	47.162	47.6915	47.162	0.988899
	ESP	2130469	p	SL2034	pduX			1			185.385	41.7145	185.385	41.7145	0.225016	Down-regulated	144.457	141.486	144.457	141.486	0.979435
	ESP	2131497	m	SL2035	yeeX			1			630.18	590.3	630.18	590.3	0.936717		801.079	1223.73	801.079	1223.73	1.5276
	ESP	2131704	m	SL2035	yeeX	1					640.479	1087.73	640.479	1087.73	1.6983		885.403	1001.16	885.403	1001.16	1.13074
	ESP	2131748	m	SL2035	yeeX		1				260.054	317.188	260.054	317.188	1.2197		396.047	439.352	396.047	439.352	1.10934
	ESP	2131875	m	SL2035	yeeX		1				556.155	442.332	556.155	442.332	0.795339		631.048	877.876	631.048	877.876	1.39114
	ESP	2131885	p	STnc3700		1					39.2656	15.7413	39.2656	15.7413	0.400894	Down-regulated	68.4269	81.0856	68.4269	81.0856	1.185
	ESP	2132959	p	STnc1650		1				1	15.4487	14.1672	15.4487	14.1672	0.917046		15.206	25.6495	15.206	25.6495	1.68681
	ESP	2133618	m	SL2037	gyrI	1					972.627	713.083	972.627	713.083	0.733151		150.677	309.449	150.677	309.449	2.05372	Down-regulated
	ESP	2134323	p	SL2038	dacD					1	27.679	12.5931	27.679	12.5931	0.454968	Down-regulated	27.6472	18.2029	27.6472	18.2029	0.658398
	ESP	2138688	m	SL2041	phsA	1					293.526	48.0111	293.526	48.0111	0.163567	Down-regulated	4.83827	8.27404	10	10	1
	ESP	2139197	p	SL2043	sopA	1					74.0252	10	74.0252	10	0.135089	Down-regulated	0.691181	14.0659	10	14.0659	1.40659
	ESP	2141813	p	SL2044	sbcB	1					30.2538	20.4637	30.2538	20.4637	0.676402		32.4855	30.614	32.4855	30.614	0.942388
	ESP	2141867	m						1		63.0824	198.341	63.0824	198.341	3.14416	Up-regulated	242.605	157.207	242.605	157.207	0.647996
	ESP	2144765	m	SL2045	yeeF			1			81.7496	146.394	81.7496	146.394	1.79077		171.413	247.394	171.413	247.394	1.44326
	ESP	2145102	m	SL2045	yeeF	1		1			184.098	91.2998	184.098	91.2998	0.495931	Down-regulated	157.589	192.785	157.589	192.785	1.22334
	ESP	2146996	m	SL2047	yeeZ	1					32.8286	151.117	32.8286	151.117	4.60321	Up-regulated	43.5444	26.4769	43.5444	26.4769	0.608045
	ESP	2147102	p	STnc700		1					1851.92	898.83	1851.92	898.83	0.485351	Down-regulated	4590.13	5618.08	4590.13	5618.08	1.22395
	ESP	2149464	p	SL2050	hisC	1		1			22.5294	141.672	22.5294	141.672	6.28831	Up-regulated	53.9121	40.5428	53.9121	40.5428	0.752017
	ESP	2154811	m	SL2056	wzzB			1			178.304	373.857	178.304	373.857	2.09673	Up-regulated	385.679	308.622	385.679	308.622	0.800204
	ESP	2155560	m	SL2056	wzzB	1					189.247	114.125	189.247	114.125	0.603046		645.563	444.316	645.563	444.316	0.688261
	ESP	2156020	m	SL2056	wzzB		1	1			36.6908	215.656	36.6908	215.656	5.87767	Up-regulated	868.123	771.968	868.123	771.968	0.889238
	ESP	2156959	m	SL2057	udg	1					105.566	170.794	105.566	170.794	1.61788		3804.26	3446.97	3804.26	3446.97	0.906081
	ESP	2158540	m	SL2058	gnd	1					178.948	238.481	178.948	238.481	1.33268		418.165	267.252	418.165	267.252	0.639106
	ESP	2159154	m	SL2059	rfbP			1			117.797	101.532	117.797	101.532	0.861923		149.295	235.81	149.295	235.81	1.57949
	ESP	2163079	p	SL2062	rfbN					1	42.4841	18.8896	42.4841	18.8896	0.444628	Down-regulated	30.412	43.025	30.412	43.025	1.41474
	ESP	2170107	m	SL2067	rfbH	1		1			207.271	295.15	207.271	295.15	1.42398		274.399	472.448	274.399	472.448	1.72176
	ESP	2170683	m	SL2068	rfbG			1			158.993	186.535	158.993	186.535	1.17322		162.428	266.424	162.428	266.424	1.64026
	ESP	2171664	m	SL2069	rfbF			1			198.903	66.1136	198.903	66.1136	0.332392	Down-regulated	129.251	232.501	129.251	232.501	1.79883
	ESP	2172432	p	SL2070	rfbI					1	15.4487	10	15.4487	10	0.647302		10.3677	15.7207	10.3677	15.7207	1.51631
	ESP	2176340	p	SL2074	rfbB					1	14.805	10	14.805	10	0.675445		22.809	40.5428	22.809	40.5428	1.77749
	ESP	2176466	m	SL2074	rfbB	1					512.383	181.025	512.383	181.025	0.353301	Down-regulated	715.372	1091.35	715.372	1091.35	1.52556
	ESP	2177154	m	SL2075	galF			1			77.2437	159.775	77.2437	159.775	2.06845	Up-regulated	99.5301	105.908	99.5301	105.908	1.06408
	ESP	2177589	m	SL2075	galF			1			711.286	524.187	711.286	524.187	0.736956		951.065	1320.54	951.065	1320.54	1.38848
	ESP	2195814	p	SL2092	wcaA					1	21.242	14.9543	21.242	14.9543	0.703995		19.3531	33.0962	19.3531	33.0962	1.71013
	ESP	2201003	p	SL2096	yegH	1					52.1395	37.7792	52.1395	37.7792	0.724579		27.6472	37.2332	27.6472	37.2332	1.34672
	ESP	2202463	p	SL2096	yegH			1			22.5294	25.1861	22.5294	25.1861	1.11792		30.412	29.7866	30.412	29.7866	0.979435
	ESP	2202829	m	SL2097	asmA			1			72.0942	64.5395	72.0942	64.5395	0.895211		68.4269	122.456	68.4269	122.456	1.78959
	ESP	2202866	m	SL2097	asmA			1			43.7715	59.03	43.7715	59.03	1.3486		56.6768	96.8063	56.6768	96.8063	1.70804
	ESP	2204366	m	SL2097	asmA			1			45.0588	59.8171	45.0588	59.8171	1.32753		72.574	57.0909	72.574	57.0909	0.786658
	ESP	2205246	m	SL2098	dcd	1					75.9563	146.394	75.9563	146.394	1.92735		111.971	122.456	111.971	122.456	1.09364
	ESP	2205972	m	SL2099	udk	1					17.3798	39.3533	17.3798	39.3533	2.26431	Up-regulated	94.0006	67.8472	94.0006	67.8472	0.721773
	ESP	2206164	m	SL2099	udk		1				57.9328	15.7413	57.9328	15.7413	0.271717	Down-regulated	42.8532	33.9236	42.8532	33.9236	0.791623
	ESP	2206182	p	SL2100	yegE	1					67.5883	61.3912	67.5883	61.3912	0.908312		49.765	47.9894	49.765	47.9894	0.964321
	ESP	2211623	p	RyeC		1					2982.25	648.543	2982.25	648.543	0.217468	Down-regulated	944.844	1001.99	944.844	1001.99	1.06048
	ESP	2220509	p	SL2107	baeS	1					22.5294	46.4369	22.5294	46.4369	2.06117	Up-regulated	99.5301	40.5428	99.5301	40.5428	0.407342	Up-regulated
	ESP	2222223	p	SL2108	baeR	1		1			32.1849	59.03	32.1849	59.03	1.83409		28.3384	29.7866	28.3384	29.7866	1.0511
	ESP	2222242	m	SL2107	baeS					1	90.1177	49.5852	90.1177	49.5852	0.550227		62.2063	67.0197	62.2063	67.0197	1.07738
	ESP	2227325	p	SL2112	yegQ	1					442.864	48.0111	442.864	48.0111	0.10841	Down-regulated	259.884	491.478	259.884	491.478	1.89114
	ESP	2228847	p	CyaR		1					18432.3	2263.6	18432.3	2263.6	0.122806	Down-regulated	411.253	2051.96	411.253	2051.96	4.98954	Down-regulated
	ESP	2231318	m	SL2115		1					115.222	651.691	115.222	651.691	5.65597	Up-regulated	564.004	48.8169	564.004	48.8169	0.0865541	Up-regulated
	ESP	2231697	p	SL21117		1					27.679	39.3533	27.679	39.3533	1.42178		48.3827	4.96443	48.3827	10	0.206686	Up-regulated
	ESP	2233801	m	SL2118	fbaB	1					67.5883	51.1593	67.5883	51.1593	0.756926		125.795	29.7866	125.795	29.7866	0.236787	Up-regulated
	ESP	2233832	m	SL2118	fbaB		1				26.3916	11.0189	26.3916	11.0189	0.417517	Down-regulated	35.2502	14.8933	35.2502	14.8933	0.422502	Up-regulated
	ESP	2233958	p	SL2119	yegT	1					21.8857	10	21.8857	10	0.456919	Down-regulated	0.691181	1.65481	10	10	1
	ESP	2235186	p	SL2120	yegU	1		1			34.116	14.1672	34.116	14.1672	0.415266	Down-regulated	23.5002	15.7207	23.5002	15.7207	0.668961
	ESP	2235263	p	SL2120	yegU			1			25.7479	88.1515	25.7479	88.1515	3.42364	Up-regulated	37.3238	17.3755	37.3238	17.3755	0.465534	Up-regulated
	ESP	2237966	m	SL2122	yegW	1					123.59	136.163	123.59	136.163	1.10173		250.899	306.967	250.899	306.967	1.22347
	ESP	2239713	m	SL2124	thiM	1					227.225	85.0032	227.225	85.0032	0.374092	Down-regulated	152.751	148.105	152.751	148.105	0.969587
	ESP	2239870	p	SL2125		1					44.4151	22.8249	44.4151	22.8249	0.5139		33.8679	37.2332	33.8679	37.2332	1.09937
	ESP	2239935	p	SL2125			1				54.7143	128.292	54.7143	128.292	2.34476	Up-regulated	56.6768	71.1568	56.6768	71.1568	1.25548
	ESP	2241057	m	SL2126	stcD			1			34.7597	10.2319	34.7597	10.2319	0.29436	Down-regulated	11.0589	19.8577	11.0589	19.8577	1.79563
	ESP	2242767	m	SL2127	stcC			1			18.6672	10	18.6672	10	0.535698		8.29417	7.44664	10	10	1
	ESP	2243576	m	SL2127	stcC			1			14.805	10	14.805	10	0.675445		6.91181	5.79183	10	10	1
	ESP	2243694	m	SL2127	stcC			1			8.36807	10	10	10	1		2.07354	10.7563	10	10.7563	1.07563
	ESP	2245953	m	SL2130	yehE	1					15.4487	29.1215	15.4487	29.1215	1.88504		42.162	14.8933	42.162	14.8933	0.353239	Up-regulated
	ESP	2247327	m	SL2131	mrp	1					39.9093	47.224	39.9093	47.224	1.18328		56.6768	40.5428	56.6768	40.5428	0.715333
	ESP	2247422	p	SL2132	metG	1					105.566	144.82	105.566	144.82	1.37184		249.516	263.942	249.516	263.942	1.05781
	ESP	2249226	p	SL2132	metG			1			95.911	112.551	95.911	112.551	1.17349		172.795	207.678	172.795	207.678	1.20188
	ESP	2249723	p	SL2133	yehR	1					7.08068	14.1672	10	14.1672	1.41672		6.22063	9.92885	10	10	1
	ESP	2250715	m	SL2134						1	22.5294	20.4637	22.5294	20.4637	0.908312		29.0296	11.5837	29.0296	11.5837	0.399029	Up-regulated
	ESP	2251146	m	SL2135	yehS			1			39.2656	40.9275	39.2656	40.9275	1.04232		51.1474	42.1976	51.1474	42.1976	0.82502
	ESP	2251368	m	SL2135	yehS			1			46.3462	129.079	46.3462	129.079	2.7851	Up-regulated	57.368	38.888	57.368	38.888	0.677869
	ESP	2251764	m	SL2135	yehS	1		1			16.7361	33.8439	16.7361	33.8439	2.0222	Up-regulated	15.206	14.8933	15.206	14.8933	0.979435
	ESP	2253398	p	SL2137	yehU					1	37.9782	14.1672	37.9782	14.1672	0.373035	Down-regulated	34.5591	32.2688	34.5591	32.2688	0.933728
	ESP	2253874	m	SL2137	yehU	1					56.0017	73.9843	56.0017	73.9843	1.32111		20.0442	23.9947	20.0442	23.9947	1.19709
	ESP	2253887	m	SL2137	yehU		1				39.9093	54.3076	39.9093	54.3076	1.36078		15.8972	22.3399	15.8972	22.3399	1.40528
	ESP	2253898	m	SL2137	yehU		1				18.6672	10	18.6672	10	0.535698		4.14709	10.7563	10	10.7563	1.07563
	ESP	2254855	p	SL2139	yohO	1					493.716	521.038	493.716	521.038	1.05534		414.017	715.705	414.017	715.705	1.72868
	ESP	2258750	m	SL2143	yehZ	1					305.113	187.322	305.113	187.322	0.613943		205.281	106.735	205.281	106.735	0.519947
	ESP	2261413	p	SL2145	dld		1				14.1614	18.8896	14.1614	18.8896	1.33388		12.4413	13.2385	12.4413	13.2385	1.06408
	ESP	2261423	p	SL2145	dld	1					65.0135	49.5852	65.0135	49.5852	0.762691		51.8386	28.1317	51.8386	28.1317	0.54268
	ESP	2264259	p	STnc3720		1					56.0017	10	56.0017	10	0.178566	Down-regulated	31.1031	15.7207	31.1031	15.7207	0.505437
	ESP	2264261	m	SL2146	pbpG	1				1	25.1042	51.1593	25.1042	51.1593	2.03788	Up-regulated	36.6326	24.8221	36.6326	24.8221	0.677597
	ESP	2264470	m	SL2146	pbpG		1	1			40.553	51.9464	40.553	51.9464	1.28095		38.7061	18.2029	38.7061	18.2029	0.470284	Up-regulated
	ESP	2266504	m	SL2149	yohF	1					14.1614	39.3533	14.1614	39.3533	2.77893	Up-regulated	18.6619	5.79183	18.6619	10	0.535851
	ESP	2267213	m	SL2150	yohG			1			21.242	11.0189	21.242	11.0189	0.518733		24.1913	17.3755	24.1913	17.3755	0.718253
	ESP	2268274	p	STnc1330		1					709.355	446.267	709.355	446.267	0.629117		517.695	294.556	517.695	294.556	0.568976
	ESP	2268437	m	SL2150	yohG	1				1	86.2555	15.7413	86.2555	15.7413	0.182497	Down-regulated	100.912	181.202	100.912	181.202	1.79563
	ESP	2274565	p	SL2157		1					12.874	61.3912	12.874	61.3912	4.76864	Up-regulated	14.5148	12.4111	14.5148	12.4111	0.855063
	ESP	2275353	p	SL2158	yohJ		1	1			14.805	18.8896	14.805	18.8896	1.27589		14.5148	6.61923	14.5148	10	0.688952
	ESP	2275437	p	SL2158	yohJ		1	1			20.5983	41.7145	20.5983	41.7145	2.02514	Up-regulated	41.4709	21.5125	41.4709	21.5125	0.518738
	ESP	2275567	p	SL2158	yohJ		1				27.679	62.9654	27.679	62.9654	2.27484	Up-regulated	252.281	37.2332	252.281	37.2332	0.147586	Up-regulated
	ESP	2275617	p	SL2158	yohJ	1					104.279	129.079	104.279	129.079	1.23782		320.708	128.248	320.708	128.248	0.399889	Up-regulated
	ESP	2276015	p	SL2159	yohK	1		1			45.7025	80.2808	45.7025	80.2808	1.75659		94.6918	62.8827	94.6918	62.8827	0.664078
	ESP	2276858	p	SL2160	cdd	1					21.242	127.505	21.242	127.505	6.00248	Up-regulated	69.8093	28.1317	69.8093	28.1317	0.40298	Up-regulated
	ESP	2277915	p	SL2161	sanA	1					301.251	129.866	301.251	129.866	0.43109	Down-regulated	135.471	155.552	135.471	155.552	1.14823
	ESP	2278938	m	SL2162	b2145					1	36.6908	10	36.6908	10	0.272548	Down-regulated	0	5.79183	10	10	1
	ESP	2279040	p	SL2163		1					130.027	10	130.027	10	0.0769071	Down-regulated	11.0589	19.0303	11.0589	19.0303	1.72081
	ESP	2283676	m	SL2166	mglA			1			155.775	59.8171	155.775	59.8171	0.383997	Down-regulated	20.7354	52.1265	20.7354	52.1265	2.51388	Down-regulated
	ESP	2285752	m	SL2167	mglB	1					317.343	145.607	317.343	145.607	0.458833	Down-regulated	40.0885	62.8827	40.0885	62.8827	1.5686
	ESP	2286904	m	SL2168	galS	1					43.7715	66.9007	43.7715	66.9007	1.52841		7.60299	5.79183	10	10	1
	ESP	2287179	p	SL2169	yeiB					1	16.7361	10	16.7361	10	0.597509		11.0589	9.92885	11.0589	10	0.904249
	ESP	2288898	m	SL2170	folE		1				18.0235	43.2887	18.0235	43.2887	2.40179	Up-regulated	48.3827	43.025	48.3827	43.025	0.889265
	ESP	2288956	p	SL2171	yeiG		1			1	28.3227	11.806	28.3227	11.806	0.416839	Down-regulated	48.3827	54.6087	48.3827	54.6087	1.12868
	ESP	2289036	m	SL2170	folE	1				1	50.8521	47.224	50.8521	47.224	0.928654		100.912	148.105	100.912	148.105	1.46766
	ESP	2289109	p	SL2171	yeiG		1				130.027	1094.02	130.027	1094.02	8.41382	Up-regulated	820.432	303.657	820.432	303.657	0.370119	Up-regulated
	ESP	2289117	p	SL2171	yeiG	1					161.568	1423.02	161.568	1423.02	8.80753	Up-regulated	958.668	357.439	958.668	357.439	0.372849	Up-regulated
	ESP	2290177	m	SL2172				1			31.5412	22.0379	31.5412	22.0379	0.698701		24.1913	18.2029	24.1913	18.2029	0.752455
	ESP	2293688	p	SL2175				1			26.3916	12.5931	26.3916	12.5931	0.477162	Down-regulated	14.5148	10.7563	14.5148	10.7563	0.741054
	MEP. LSP	2296419	n	SL2176	cirA	1					1.2874	192.044	10	192.044	19.2044	Up-regulated	2.76472	0	10	10	1
	ESP	2296857	m	SL2177	lysP			1			36.6908	70.836	36.6908	70.836	1.93062		134.089	102.598	134.089	102.598	0.765149
	ESP	2298101	m	SL2177	lysP		1				32.1849	110.976	32.1849	110.976	3.44809	Up-regulated	372.547	349.992	372.547	349.992	0.939458
	ESP	2298179	m	SL2177	lysP	1					102.992	105.467	102.992	105.467	1.02403		59.4416	40.5428	59.4416	40.5428	0.682062
	ESP	2298188	m	SL2177	lysP		1				88.1866	107.828	88.1866	107.828	1.22273		54.6033	35.5784	54.6033	35.5784	0.651579
	ESP	2298262	m	SL2177	lysP		1				70.1631	116.486	70.1631	116.486	1.66022		64.971	77.776	64.971	77.776	1.19709
	ESP	2299171	m	SL2178	yeiE	1					92.6925	76.3455	92.6925	76.3455	0.823643		26.9561	37.2332	26.9561	37.2332	1.38126
	ESP	2299230	p	SL2179	yeiH	1					15.4487	17.3155	15.4487	17.3155	1.12083		33.8679	23.9947	33.8679	23.9947	0.70848
	ESP	2300045	m	SL2179	yeiH					1	47.6336	33.8439	47.6336	33.8439	0.710504		73.2652	46.3346	73.2652	46.3346	0.632424
	ESP	2300055	m	SL2179	yeiH					1	18.0235	12.5931	18.0235	12.5931	0.698701		30.412	14.0659	30.412	14.0659	0.462511	Up-regulated
	ESP	2300339	p	SL2180	nfo	1					157.062	115.699	157.062	115.699	0.736643		135.471	155.552	135.471	155.552	1.14823
	ESP	2305167	m	SL2183	fruB	1					21.242	16.5284	21.242	16.5284	0.778099		19.3531	14.0659	19.3531	14.0659	0.726803
	ESP	2306838	m	SL2185				1			32.8286	10	32.8286	10	0.304613	Down-regulated	13.8236	14.8933	13.8236	14.8933	1.07738
	ESP	2308138	m	SL2187		1					23.8168	78.7067	23.8168	78.7067	3.30467	Up-regulated	38.7061	67.0197	38.7061	67.0197	1.7315
	ESP	2308321	m	SL2187			1				11.5866	18.8896	11.5866	18.8896	1.6303		49.0739	36.4058	49.0739	36.4058	0.741857
	ESP	2308405	p	SL2188	yeiP	1					52.1395	96.0222	52.1395	96.0222	1.84164		215.648	269.734	215.648	269.734	1.2508
	ESP	2309209	p	SL2189	yeiR	1					70.1631	136.163	70.1631	136.163	1.94066		55.2945	79.4308	55.2945	79.4308	1.43651
	ESP	2309280	m	SL2189	yeiR					1	12.874	10.2319	12.874	10.2319	0.794773		17.2795	12.4111	17.2795	12.4111	0.718253
	ESP	2310222	p	SL2190	yeiU	1					46.9899	337.652	46.9899	337.652	7.18562	Up-regulated	329.002	234.983	329.002	234.983	0.714229
	ESP	2311126	m	STnc3010		1					169.936	92.8739	169.936	92.8739	0.546522		202.516	340.063	202.516	340.063	1.67919
	ESP	2311148	p	SL2191	spr		1				64.3698	25.1861	64.3698	25.1861	0.391273	Down-regulated	15.8972	29.7866	15.8972	29.7866	1.8737
	ESP	2311208	p	SL2191	spr		1				312.837	329.781	312.837	329.781	1.05416		306.884	480.722	306.884	480.722	1.56646
	ESP	2311317	p	SL2191	spr	1					814.921	778.409	814.921	778.409	0.955195		340.061	695.02	340.061	695.02	2.04381	Down-regulated
	ESP	2312222	p	SL2192	rtn	1					63.0824	39.3533	63.0824	39.3533	0.62384		53.9121	71.1568	53.9121	71.1568	1.31987
	ESP	2319847	m	SL2197	yejG	1					751.839	2001.51	751.839	2001.51	2.66215	Up-regulated	1152.89	1356.12	1152.89	1356.12	1.17628
	ESP	2319950	p							1	14.1614	39.3533	14.1614	39.3533	2.77893	Up-regulated	42.162	28.9592	42.162	28.9592	0.686854
	ESP	2319969	m	SL2197	yejG		1				137.108	73.9843	137.108	73.9843	0.539607		70.5005	68.6746	70.5005	68.6746	0.974101
	ESP	2320037	m	STnc1340		1					1047.94	16.5284	1047.94	16.5284	0.0157723	Down-regulated	35.2502	65.3649	35.2502	65.3649	1.85431
	ESP	2321137	m	STnc1540		1		1			470.543	47.224	470.543	47.224	0.100361	Down-regulated	250.899	248.221	250.899	248.221	0.989329
	ESP	2322177	m	SL2199	rsuA	1					75.9563	40.1404	75.9563	40.1404	0.528467		112.663	95.1515	112.663	95.1515	0.844571
	ESP	2324073	p	SL2201	rplY	1					194.397	295.15	194.397	295.15	1.51829		531.518	534.503	531.518	534.503	1.00562
	ESP	2326213	p	SL2204	yejL		1			1	86.8992	25.9732	86.8992	25.9732	0.298889	Down-regulated	55.2945	46.3346	55.2945	46.3346	0.837961
	ESP	2326218	m	SL2203	yejK	1					36.0471	73.1972	36.0471	73.1972	2.0306	Up-regulated	147.222	52.1265	147.222	52.1265	0.354068	Up-regulated
	ESP	2326350	p	SL2204	yejL	1					57.2891	98.3834	57.2891	98.3834	1.71731		102.295	134.867	102.295	134.867	1.31841
	ESP	2329801	p	SL2208	oafA	1					213.708	88.9386	213.708	88.9386	0.416169	Down-regulated	313.105	661.096	313.105	661.096	2.11142	Down-regulated
	ESP	2335508	p	SL2214		1					101.704	63.7524	101.704	63.7524	0.626841		71.8828	104.253	71.8828	104.253	1.45032
	ESP	2340307	p	SL2217	sspH2					1	66.3009	45.6499	66.3009	45.6499	0.688526		99.5301	132.385	99.5301	132.385	1.3301
	ESP	2340596	m	SL2217	sspH2			1			34.116	224.314	34.116	224.314	6.57504	Up-regulated	214.957	74.4664	214.957	74.4664	0.346424	Up-regulated
	ESP	2343908	m	SL2221		1					29.6101	210.147	29.6101	210.147	7.09713	Up-regulated	111.28	7.44664	111.28	10	0.0898633	Up-regulated
	ESP	2344341	p	SL2222	narP	1					65.0135	25.1861	65.0135	25.1861	0.387399	Down-regulated	20.7354	32.2688	20.7354	32.2688	1.55621
	ESP	2344383	m	SL2222	narP					1	19.3109	25.9732	19.3109	25.9732	1.345		15.206	9.10145	15.206	10	0.657636
	Macrophage	2353467	n	SL2227	napH	1					51.4958	34.6309	51.4958	34.6309	0.6725		8.98535	5.79183	10	10	1
	ESP	2355822	p	SL2229	napA					1	16.0924	30.6956	16.0924	30.6956	1.90745		31.1031	56.2635	31.1031	56.2635	1.80893
	ESP	2357442	m	SL2231	napF	1					30.2538	10	30.2538	10	0.330537	Down-regulated	0.691181	0	10	10	1
	ESP	2357730	p	SL2232	eco	1					55.358	10	55.358	10	0.180642	Down-regulated	6.91181	2.48221	10	10	1
	ESP	2360147	m	SL2233	yojI	1					18.6672	55.0947	18.6672	55.0947	2.95141	Up-regulated	31.7943	19.0303	31.7943	19.0303	0.598544
	ESP	2361919	m	SL2235	ada	1					32.8286	34.6309	32.8286	34.6309	1.0549		21.4266	19.8577	21.4266	19.8577	0.926778
	ESP	2363066	m	SL2236	apbE	1					34.116	47.224	34.116	47.224	1.38422		41.4709	49.6443	41.4709	49.6443	1.19709
	ESP	2364373	m	SL2237	ompC	1					313.481	387.237	313.481	387.237	1.23528		952.447	548.569	952.447	548.569	0.575957
	ESP	2364393	m	SL2237	ompC		1				59.8639	41.7145	59.8639	41.7145	0.696823		120.265	133.212	120.265	133.212	1.10765
	ESP	2364409	m	SL2237	ompC		1				23.1731	14.9543	23.1731	14.9543	0.645328		13.8236	23.9947	13.8236	23.9947	1.73578
	ESP	2364629	p	MicF		1					211.133	1003.51	211.133	1003.51	4.75298	Up-regulated	170.722	108.39	170.722	108.39	0.634893
	ESP	2364867	p	SL2238	yojN	1					63.7261	61.3912	63.7261	61.3912	0.963361		180.398	254.013	180.398	254.013	1.40807
	ESP	2364988	p	SL2238	yojN		1				37.3345	118.847	37.3345	118.847	3.18331	Up-regulated	145.839	155.552	145.839	155.552	1.0666
	ESP	2367508	p	SL2239	rcsB	1		1			163.499	141.672	163.499	141.672	0.8665		210.119	182.029	210.119	182.029	0.866313
	ESP	2367709	m	SL2238	yojN					1	37.9782	18.8896	37.9782	18.8896	0.497381	Down-regulated	72.574	46.3346	72.574	46.3346	0.638447
	ESP	2368702	m	SL2240	rcsC			1			47.6336	50.3723	47.6336	50.3723	1.05749		74.6475	103.426	74.6475	103.426	1.38552
	ESP	2371344	m	SL2240	rcsC	1					53.4269	103.106	53.4269	103.106	1.92985		175.56	202.714	175.56	202.714	1.15467
	ESP	2374100	m	SL2241	gyrA	1					261.341	509.232	261.341	509.232	1.94853		494.194	700.811	494.194	700.811	1.41809
	ESP	2377467	p	SL2244				1			16.0924	11.806	16.0924	11.806	0.733636		12.4413	8.27404	12.4413	10	0.803777
	ESP	2378003	p	SL2245	ubiG	1					127.452	166.071	127.452	166.071	1.30301		111.971	108.39	111.971	108.39	0.968015
	ESP	2378987	p	SL2246	nrdA	1					732.528	281.77	732.528	281.77	0.384654	Down-regulated	354.576	657.786	354.576	657.786	1.85514
	ESP	2380573	p	SL2246	nrdA			1			84.3244	82.642	84.3244	82.642	0.980049		69.8093	46.3346	69.8093	46.3346	0.663732
	ESP	2381315	p	SL2247	nrdB	1		1			129.383	99.9575	129.383	99.9575	0.772569		102.295	105.08	102.295	105.08	1.02723
	ESP	2387757	m	SL2252	glpT	1					37.3345	25.9732	37.3345	25.9732	0.69569		7.60299	9.92885	10	10	1
	ESP	2392385	p	SL2256	sseL	1					6.43698	109.402	10	109.402	10.9402	Up-regulated	317.252	0	317.252	10	0.0315207	Up-regulated
	ESP	2396859	p	SL2260	yfaW					1	19.9546	10	19.9546	10	0.501137	Down-regulated	1.38236	3.30962	10	10	1
	ESP	2397151	p	SL2261	yfaX					1	25.7479	10	25.7479	10	0.388381	Down-regulated	22.1178	25.6495	22.1178	25.6495	1.15968
	ESP	2398092	p	SL2262						1	17.3798	10	17.3798	10	0.575379		42.162	53.7813	42.162	53.7813	1.27559
	ESP	2399399	m	SL2262		1					128.096	203.85	128.096	203.85	1.59139		139.619	159.689	139.619	159.689	1.14375
	ESP	2400078	m	SL2263	yfaZ	1					21.8857	39.3533	21.8857	39.3533	1.79813		18.6619	27.3043	18.6619	27.3043	1.46311
	ESP	2400290	p	SL2264	yfaO	1					59.8639	73.1972	59.8639	73.1972	1.22273		27.6472	28.9592	27.6472	28.9592	1.04745
	ESP	2401492	m	SL2265	ais	1					63.7261	66.1136	63.7261	66.1136	1.03747		177.634	166.308	177.634	166.308	0.936244
	ESP	2401611	p	SL2266	yfbE	1					413.254	406.914	413.254	406.914	0.984657		1801.91	1603.51	1801.91	1603.51	0.889895
	ESP	2408320	p	SL2271		1		1			193.753	206.212	193.753	206.212	1.0643		449.268	479.894	449.268	479.894	1.06817
	ESP	2409317	m	SL2273	pmrD	1					810.416	6257.97	810.416	6257.97	7.72193	Up-regulated	1551.01	877.876	1551.01	877.876	0.566003
	ESP	2409368	m	SL2273	pmrD		1				73.3816	45.6499	73.3816	45.6499	0.622089		24.8825	28.9592	24.8825	28.9592	1.16384
	ESP	2409372	m	SL2273	pmrD		1				72.0942	46.4369	72.0942	46.4369	0.644115		24.8825	30.614	24.8825	30.614	1.23034
	ESP	2415035	m	SL2278	menD	1					61.1513	32.2697	61.1513	32.2697	0.527703		6.91181	4.96443	10	10	1
	ESP	2416807	m	SL2280	elaB		1				604.432	588.726	604.432	588.726	0.974015		539.812	211.815	539.812	211.815	0.392387	Up-regulated
	ESP	2416825	m	SL2280	elaB	1					488.567	391.172	488.567	391.172	0.800653		407.106	144.796	407.106	144.796	0.355671	Up-regulated
	ESP	2417348	p	SL2282	elaC	1				1	56.6454	13.3801	56.6454	13.3801	0.236209	Down-regulated	31.7943	38.0606	31.7943	38.0606	1.19709
	ESP	2418328	p	SL2283		1					664.296	15.7413	664.296	15.7413	0.0236963	Down-regulated	18.6619	222.572	18.6619	222.572	11.9265	Down-regulated
	ESP	2437342	m	SL2297	nuoA		1				827.795	478.537	827.795	478.537	0.578086		823.888	1170.78	823.888	1170.78	1.42104
	ESP	2437519	m	SL2297	nuoA	1					339.872	181.025	339.872	181.025	0.532627		50.4562	76.9486	50.4562	76.9486	1.52506
	ESP	2437665	p	STnc1550		1				1	270.353	33.8439	270.353	33.8439	0.125184	Down-regulated	60.8239	145.623	60.8239	145.623	2.39418	Down-regulated
	ESP	2438450	p	SL2299	lrhA					1	30.2538	10	30.2538	10	0.330537	Down-regulated	0.691181	5.79183	10	10	1
	ESP	2438746	m	SL2299	lrhA			1			97.1984	936.61	97.1984	936.61	9.63606	Up-regulated	190.766	132.385	190.766	132.385	0.693964
	ESP	2438962	p						1		34.7597	11.806	34.7597	11.806	0.339646	Down-regulated	31.7943	64.5375	31.7943	64.5375	2.02984	Down-regulated
	ESP	2439167	m	SL2299	lrhA	1					465.394	1277.41	465.394	1277.41	2.74479	Up-regulated	604.783	354.129	604.783	354.129	0.585547
	ESP	2439250	m	SL2299	lrhA		1				28.3227	233.759	28.3227	233.759	8.25341	Up-regulated	144.457	41.3702	144.457	41.3702	0.286385	Up-regulated
	ESP	2440356	p	SL2300	yfbQ			1			114.578	119.634	114.578	119.634	1.04413		28.3384	28.9592	28.3384	28.9592	1.0219
	ESP	2443562	m	SL2302	yfbS	1					100.417	134.588	100.417	134.588	1.3403		126.486	116.664	126.486	116.664	0.922346
	ESP	2444828	m	SL2304	yfbU	1					114.578	151.904	114.578	151.904	1.32577		137.545	135.694	137.545	135.694	0.986545
	ESP	2445430	p	SL2306	ackA	1					11.5866	14.9543	11.5866	14.9543	1.29066		44.2356	33.0962	44.2356	33.0962	0.74818
	ESP	2445474	m	SL2305			1				102.992	53.5206	102.992	53.5206	0.519659		77.4123	129.902	77.4123	129.902	1.67806
	ESP	2445528	p	SL2306	ackA		1				58.5765	85.7903	58.5765	85.7903	1.46459		220.487	130.73	220.487	130.73	0.592915
	ESP	2445564	m	SL2305		1					73.3816	58.243	73.3816	58.243	0.7937		56.6768	84.3952	56.6768	84.3952	1.48906
	ESP	2445611	p	SL2306	ackA		1				110.716	116.486	110.716	116.486	1.05211		241.222	148.933	241.222	148.933	0.617409
	ESP	2445856	m	SL2306	ackA					1	187.316	113.338	187.316	113.338	0.605061		146.53	164.653	146.53	164.653	1.12368
	ESP	2445867	m	SL2306	ackA					1	123.59	51.9464	123.59	51.9464	0.420313	Down-regulated	71.8828	57.9183	71.8828	57.9183	0.805732
	ESP	2449281	m	STnc3730		1					29.6101	122.782	29.6101	122.782	4.14664	Up-regulated	133.398	38.0606	133.398	38.0606	0.285316	Up-regulated
	ESP	2454876	m	SL2313		1					95.2673	117.273	95.2673	117.273	1.23099		5.52945	12.4111	10	12.4111	1.24111
	ESP	2455036	p	SL2314		1					95.911	25.9732	95.911	25.9732	0.270805	Down-regulated	39.3973	51.2991	39.3973	51.2991	1.3021
	ESP	2455419	p	SL2314				1			69.5194	51.1593	69.5194	51.1593	0.735901		38.015	67.8472	38.015	67.8472	1.78475
	ESP	2457310	m	SL2316	yfcE	1					424.841	515.529	424.841	515.529	1.21346		733.343	814.166	733.343	814.166	1.11021
	ESP	2458512	m	SL2317	yfcF	1				1	19.3109	418.72	19.3109	418.72	21.683	Up-regulated	214.957	41.3702	214.957	41.3702	0.192458	Up-regulated
	ESP	2458808	p	SL2319	yfcH	1					45.7025	55.8818	45.7025	55.8818	1.22273		55.2945	44.6798	55.2945	44.6798	0.808034
	ESP	2459768	p	STnc3740		1		1			158.35	55.8818	158.35	55.8818	0.352901	Down-regulated	101.604	108.39	101.604	108.39	1.06679
	ESP	2460682	m	SL2320	hisP	1		1			21.242	81.0679	21.242	81.0679	3.81639	Up-regulated	60.8239	53.7813	60.8239	53.7813	0.884213
	ESP	2461024	m	SL2321	hisM			1			18.6672	57.4559	18.6672	57.4559	3.0779	Up-regulated	57.368	34.751	57.368	34.751	0.605755
	ESP	2463037	m	SL2323	hisJ	1					104.923	176.303	104.923	176.303	1.68031		502.489	558.498	502.489	558.498	1.11146
	ESP	2463071	m	SL2323	hisJ		1				65.6572	77.9196	65.6572	77.9196	1.18676		287.531	220.09	287.531	220.09	0.765446
	ESP	2464065	m	SL2324	argT	1					28.9664	66.9007	28.9664	66.9007	2.3096	Up-regulated	210.81	146.451	210.81	146.451	0.694703
	ESP	2464154	m	SL2324	argT		1				27.679	10	27.679	10	0.361285	Down-regulated	2.07354	1.65481	10	10	1
	ESP	2465078	m	SL2325	ubiX	1		1			32.8286	75.5584	32.8286	75.5584	2.3016	Up-regulated	42.162	33.0962	42.162	33.0962	0.784976
	ESP	2465749	m	SL2326				1			21.242	14.1672	21.242	14.1672	0.666942		35.2502	25.6495	35.2502	25.6495	0.727642
	ESP	2470561	p	SL2330		1					66.9446	57.4559	66.9446	57.4559	0.858261		13.8236	14.8933	13.8236	14.8933	1.07738
	ESP	2474131	m	SL2332	cvpA		1				557.442	549.373	557.442	549.373	0.985524		1320.85	2700.65	1320.85	2700.65	2.04463	Down-regulated
	ESP	2474513	m	SL2332	cvpA		1	1			363.689	311.678	363.689	311.678	0.856991		272.325	400.464	272.325	400.464	1.47053
	ESP	2474515	m	SL2332	cvpA	1		1			363.689	311.678	363.689	311.678	0.856991		273.017	400.464	273.017	400.464	1.46681
	ESP	2474543	m	SL2332	cvpA		1	1			68.232	113.338	68.232	113.338	1.66106		89.8535	70.3294	89.8535	70.3294	0.782711
	ESP	2475269	m	SL2333	dedD		1	1			148.694	125.931	148.694	125.931	0.846911		201.825	104.253	201.825	104.253	0.516552
	ESP	2475333	m	SL2333	dedD	1		1			140.97	84.2162	140.97	84.2162	0.597406		78.7946	52.9539	78.7946	52.9539	0.672049
	ESP	2476553	p	SL2335	accD					1	12.874	10	12.874	10	0.776762		5.52945	2.48221	10	10	1
	ESP	2477402	m	SL2335	accD	1					471.187	443.906	471.187	443.906	0.942101		906.138	1134.37	906.138	1134.37	1.25187
	ESP	2480036	m	SL2338	usg		1				43.1278	98.3834	43.1278	98.3834	2.28121	Up-regulated	249.516	123.283	249.516	123.283	0.494089	Up-regulated
	ESP	2480247	m	SL2338	usg	1		1			86.8992	109.402	86.8992	109.402	1.25896		118.192	120.801	118.192	120.801	1.02207
	ESP	2481240	m	SL2339	pdxB	1					84.9681	167.645	84.9681	167.645	1.97304		125.104	91.0145	125.104	91.0145	0.727512
	ESP	2482337	p	SL2341						1	24.4605	10.2319	24.4605	10.2319	0.418301	Down-regulated	29.7208	21.5125	29.7208	21.5125	0.72382
	ESP	2483608	m	SL2341		1					414.541	343.948	414.541	343.948	0.829708		1244.82	1486.85	1244.82	1486.85	1.19443
	ESP	2487588	m	SL2347	fabB	1					690.688	945.267	690.688	945.267	1.36859		518.386	672.68	518.386	672.68	1.29764
	ESP	2487880	m	SL2347	fabB		1			1	74.6689	74.7714	74.6689	74.7714	1.00137		71.8828	21.5125	71.8828	21.5125	0.299272	Up-regulated
	ESP	2487882	m	SL2347	fabB		1			1	74.6689	74.7714	74.6689	74.7714	1.00137		71.8828	21.5125	71.8828	21.5125	0.299272	Up-regulated
	ESP	2490044	m	SL2349	yfcL	1					75.3126	116.486	75.3126	116.486	1.5467		136.163	182.029	136.163	182.029	1.33685
	ESP	2491777	p	SL2352	mepA					1	20.5983	10	20.5983	10	0.485476	Down-regulated	13.8236	9.10145	13.8236	10	0.7234
	ESP	2493498	m	SL2353	aroC	1		1			43.7715	78.7067	43.7715	78.7067	1.79813		65.6622	60.4005	65.6622	60.4005	0.919867
	ESP	2494342	m	SL2354	yfcB	1					102.348	144.033	102.348	144.033	1.40729		216.34	183.684	216.34	183.684	0.849053
	ESP	2495724	m	SL2356	sixA		1				160.924	345.522	160.924	345.522	2.14711	Up-regulated	336.605	210.988	336.605	210.988	0.626812
	ESP	2495742	m	SL2356	sixA	1					90.7614	205.424	90.7614	205.424	2.26335	Up-regulated	154.825	28.9592	154.825	28.9592	0.187045	Up-regulated
	ESP	2495809	m	SL2356	sixA		1				45.7025	428.951	45.7025	428.951	9.38572	Up-regulated	264.722	7.44664	264.722	10	0.0377754	Up-regulated
	ESP	2496184	m	SL2357	fadJ			1			157.062	211.721	157.062	211.721	1.34801		252.281	20.6851	252.281	20.6851	0.0819923	Up-regulated
	ESP	2496479	m	SL2357	fadJ			1			14.805	239.268	14.805	239.268	16.1613	Up-regulated	1002.9	10.7563	1002.9	10.7563	0.0107251	Up-regulated
	ESP	2496867	m	SL2357	fadJ			1			10.2992	34.6309	10.2992	34.6309	3.3625	Up-regulated	15.206	11.5837	15.206	11.5837	0.761783
	ESP	2499317	m	SL2358	fadI	1					10.2992	10	10.2992	10	0.970953		2.07354	0.827404	10	10	1
	ESP	2499785	m	SL2359	yfcZ	1					247.824	137.737	247.824	137.737	0.555785		155.516	125.765	155.516	125.765	0.808699
	ESP	2500011	p	SL2360	fadL	1					46.3462	62.1783	46.3462	62.1783	1.3416		17.2795	28.1317	17.2795	28.1317	1.62804
	ESP	2500056	p	SL2360	fadL		1				83.037	127.505	83.037	127.505	1.53552		16.5883	23.1673	16.5883	23.1673	1.3966
	Macrophage	2500058	n	SL2359	yfcZ	1					19.3109	81.0679	19.3109	81.0679	4.19803	Up-regulated	42.162	14.8933	42.162	14.8933	0.353239	Up-regulated
	ESP	2501592	m	SL2361	vacJ			1			93.3362	97.5963	93.3362	97.5963	1.04564		113.354	100.116	113.354	100.116	0.883217
	ESP	2502310	m	SL2361	vacJ		1				220.788	161.349	220.788	161.349	0.730785		174.178	190.303	174.178	190.303	1.09258
	ESP	2502361	m	SL2361	vacJ		1				204.052	142.459	204.052	142.459	0.69815		123.721	98.4611	123.721	98.4611	0.795829
	ESP	2502396	m	SL2361	vacJ	1					67.5883	51.9464	67.5883	51.9464	0.768571		44.2356	29.7866	44.2356	29.7866	0.673362
	ESP	2502497	p	SL2362	yfdC	1					46.3462	18.8896	46.3462	18.8896	0.407576	Down-regulated	9.67653	11.5837	10	11.5837	1.15837
	ESP	2503803	m	STnc3750		1		1			86.8992	669.794	86.8992	669.794	7.70771	Up-regulated	163.119	41.3702	163.119	41.3702	0.25362	Up-regulated
	ESP	2503938	m	SL2363	pgtE			1			59.2202	436.822	59.2202	436.822	7.37624	Up-regulated	78.1035	28.1317	78.1035	28.1317	0.360186	Up-regulated
	ESP	2503968	m	SL2363	pgtE			1			35.4034	328.994	35.4034	328.994	9.29273	Up-regulated	44.9268	19.8577	44.9268	19.8577	0.442002	Up-regulated
	ESP	2504560	p	SL2363	pgtE					1	66.3009	157.413	66.3009	157.413	2.37423	Up-regulated	210.119	135.694	210.119	135.694	0.645797
	ESP	2504753	m	SL2363	pgtE	1					19.3109	317.188	19.3109	317.188	16.4253	Up-regulated	108.515	9.92885	108.515	10	0.0921528	Up-regulated
	ESP	2507727	p	SL2365	pgtB					1	19.3109	10	19.3109	10	0.517841		46.3091	48.8169	46.3091	48.8169	1.05415
	ESP	2509602	m	SL2366	pgtC	1					45.0588	18.1025	45.0588	18.1025	0.401753	Down-regulated	1.38236	4.96443	10	10	1
	ESP	2511814	m	SL2368		1					103.635	70.049	103.635	70.049	0.675918		28.3384	27.3043	28.3384	27.3043	0.96351
	ESP	2512036	p	SL2369	lpxP	1					20.5983	36.2051	20.5983	36.2051	1.75767		26.2649	39.7154	26.2649	39.7154	1.51211
	ESP	2512125	p	SL2369	lpxP		1				25.7479	173.942	25.7479	173.942	6.75557	Up-regulated	11.7501	23.9947	11.7501	23.9947	2.04209	Down-regulated
	ESP	2513450	p	SL2369A	ypdK	1					77.8874	20.4637	77.8874	20.4637	0.262735	Down-regulated	70.5005	87.7049	70.5005	87.7049	1.24403
	ESP	2515021	m	SL2370	yfdZ	1					267.135	141.672	267.135	141.672	0.53034		376.002	430.25	376.002	430.25	1.14428
	ESP	2515122	m	SL2370	yfdZ		1				14.805	10	14.805	10	0.675445		6.22063	17.3755	10	17.3755	1.73755
	ESP	2515508	p	STnc3760		1					79.1748	33.8439	79.1748	33.8439	0.427458	Down-regulated	62.2063	102.598	62.2063	102.598	1.64932
	ESP	2516674	p	SL2372		1					42.4841	33.0568	42.4841	33.0568	0.778099		26.9561	22.3399	26.9561	22.3399	0.828753
	InSPI2	2516732	n	SL2371	glk	1					3.21849	18.1025	10	18.1025	1.81025		22.809	9.10145	22.809	10	0.438424	Up-regulated
	Macrophage	2516825	p	SL2372	STM2404		1				7.08068	44.8628	10	44.8628	4.48628	Up-regulated	5.52945	9.92885	10	10	1
	ESP	2519783	m	SL2373		1					42.4841	10	42.4841	10	0.235382	Down-regulated	2.07354	0	10	10	1
	ESP	2519793	p	SL2374		1					21.242	16.5284	21.242	16.5284	0.778099		11.0589	23.9947	11.0589	23.9947	2.16972	Down-regulated
	ESP	2519914	p	SL2374			1				41.1967	103.106	41.1967	103.106	2.50277	Up-regulated	74.6475	20.6851	74.6475	20.6851	0.277104	Up-regulated
	ESP	2521009	p	SL2375	ypeC	1					183.454	116.486	183.454	116.486	0.63496		96.0742	76.9486	96.0742	76.9486	0.800929
	ESP	2522664	p	SL2377	nupC	1				1	139.039	11.806	139.039	11.806	0.0849116	Down-regulated	53.2209	38.0606	53.2209	38.0606	0.715143
	ESP	2522704	m	SL2376	mntH		1			1	19.9546	75.5584	19.9546	75.5584	3.78651	Up-regulated	8.29417	14.0659	10	14.0659	1.40659
	ESP	2522729	p	SL2377	nupC		1			1	45.7025	141.672	45.7025	141.672	3.09987	Up-regulated	16.5883	16.5481	16.5883	16.5481	0.997573
	ESP	2522831	m	SL2376	mntH	1					67.5883	10.2319	67.5883	10.2319	0.151385	Down-regulated	13.1324	14.0659	13.1324	14.0659	1.07108
	ESP	2522890	p	SL2377	nupC		1				102.992	85.0032	102.992	85.0032	0.825341		32.4855	59.5731	32.4855	59.5731	1.83384
	ESP	2522986	p	SL2377	nupC		1				102.992	188.896	102.992	188.896	1.83409		388.444	172.1	388.444	172.1	0.44305	Up-regulated
	ESP	2526493	m	SL2378	yfeA	1					109.429	15.7413	109.429	15.7413	0.14385	Down-regulated	35.2502	57.0909	35.2502	57.0909	1.61959
	ESP	2527023	p	SL2379	yfeC	1					48.2773	20.4637	48.2773	20.4637	0.423879	Down-regulated	39.3973	52.9539	39.3973	52.9539	1.3441
	ESP	2529352	m	SL2381	gltX	1					177.017	133.801	177.017	133.801	0.755868		275.09	329.307	275.09	329.307	1.19709
	ESP	2532340	m	SL2384	xapB			1			47.6336	22.0379	47.6336	22.0379	0.462654	Down-regulated	53.9121	58.7457	53.9121	58.7457	1.08966
	ESP	2534477	m	SL2386	yfeN					1	39.9093	18.1025	39.9093	18.1025	0.453592	Down-regulated	52.5298	42.1976	52.5298	42.1976	0.803309
	ESP	2535438	m	SL2387	yfeR	1					11.5866	10	11.5866	10	0.863069		4.83827	6.61923	10	10	1
	ESP	2535482	p	SL2388	yfeH	1					25.7479	20.4637	25.7479	20.4637	0.794773		22.809	16.5481	22.809	16.5481	0.725508
	ESP	2539837	m	SL2391	zipA	1					1125.18	665.072	1125.18	665.072	0.591078		743.02	1050.8	743.02	1050.8	1.41423
	ESP	2539982	p	SL2392	cysZ	1					38.6219	27.5473	38.6219	27.5473	0.713258		38.7061	62.8827	38.7061	62.8827	1.62462
	ESP	2540699	m	SL2392	cysZ					1	29.6101	10	29.6101	10	0.337723	Down-regulated	40.7797	51.2991	40.7797	51.2991	1.25796
	ESP	2540842	p	SL2393	cysK	1					63.0824	68.4748	63.0824	68.4748	1.08548		50.4562	29.7866	50.4562	29.7866	0.590345
	ESP	2540915	p	SL2393	cysK		1				230.444	197.554	230.444	197.554	0.857275		1121.79	977.992	1121.79	977.992	0.871816
	ESP	2541849	p	SL2394	ptsH	1		1			421.622	262.88	421.622	262.88	0.623498		1022.26	770.313	1022.26	770.313	0.753542
	ESP	2542037	p	SL2394	ptsH		1				2531.66	182.6	2531.66	182.6	0.0721263	Down-regulated	1040.92	2862.82	1040.92	2862.82	2.75028	Down-regulated
	ESP	2542139	p	SL2394	ptsH		1				834.232	846.097	834.232	846.097	1.01422		1027.09	1438.86	1027.09	1438.86	1.4009
	ESP	2544152	p	SL2396	crr	1		1			446.083	572.198	446.083	572.198	1.28272		373.929	325.997	373.929	325.997	0.871816
	ESP	2546181	m	SL2398	pdxK	1					26.3916	37.7792	26.3916	37.7792	1.43149		39.3973	34.751	39.3973	34.751	0.882065
	ESP	2546188	p	SL2399	ptsJ		1				14.805	10	14.805	10	0.675445		16.5883	10.7563	16.5883	10.7563	0.648423
	ESP	2546205	p	SL2399	ptsJ	1					29.6101	11.0189	29.6101	11.0189	0.372134	Down-regulated	24.8825	23.1673	24.8825	23.1673	0.931068
	ESP	2548289	m	SL2401	yfeK					1	71.4505	56.6688	71.4505	56.6688	0.79312		77.4123	105.908	77.4123	105.908	1.3681
	ESP	2548307	m	SL2401	yfeK					1	16.7361	11.806	16.7361	11.806	0.70542		16.5883	19.8577	16.5883	19.8577	1.19709
	ESP	2550332	m	SL2403	cysM	1					95.911	55.0947	95.911	55.0947	0.574436		325.546	447.626	325.546	447.626	1.375
	ESP	2554188	m	SL2407	cysP	1					97.8421	27.5473	97.8421	27.5473	0.281549	Down-regulated	323.473	352.474	323.473	352.474	1.08966
	ESP	2555147	m	SL2408	ucpA	1					356.609	162.136	356.609	162.136	0.45466	Down-regulated	26.9561	21.5125	26.9561	21.5125	0.798058
	ESP	2556287	m	SL2409		1					189.247	82.642	189.247	82.642	0.436688	Down-regulated	94.0006	117.491	94.0006	117.491	1.2499
	ESP	2556940	m	SL2410	yfeY	1					26.3916	172.368	26.3916	172.368	6.53115	Up-regulated	36.6326	24.8221	36.6326	24.8221	0.677597
	ESP	2557865	m	SL2412		1					37.9782	36.9921	37.9782	36.9921	0.974037		52.5298	57.0909	52.5298	57.0909	1.08683
	ESP	2557941	p	SL2413	amiA	1					31.5412	25.9732	31.5412	25.9732	0.823469		31.7943	38.0606	31.7943	38.0606	1.19709
	ESP	2558753	p	SL2414	hemF	1		1			18.0235	58.243	18.0235	58.243	3.23149	Up-regulated	18.6619	11.5837	18.6619	11.5837	0.620712
	ESP	2560270	p	SL2416		1					43.1278	22.0379	43.1278	22.0379	0.510991		29.0296	34.751	29.0296	34.751	1.19709
	ESP	2563886	m	SL2419	eutL			1			40.553	43.2887	40.553	43.2887	1.06746		9.67653	3.30962	10	10	1
	ESP	2568592	m	SL2423	eutH			1			23.8168	24.3991	23.8168	24.3991	1.02445		15.8972	5.79183	15.8972	10	0.629043
	ESP	2580022	m	SL2435	maeB		1				126.808	111.764	126.808	111.764	0.881357		38.015	55.4361	38.015	55.4361	1.45827
	ESP	2580110	m	SL2435	maeB	1					197.615	107.828	197.615	107.828	0.545647		73.9564	110.872	73.9564	110.872	1.49916
	ESP	2580171	p	SL2436	tal	1					31.5412	22.0379	31.5412	22.0379	0.698701		43.5444	14.8933	43.5444	14.8933	0.342025	Up-regulated
	ESP	2583475	m	SL2438				1			65.0135	100.745	65.0135	100.745	1.5496		41.4709	30.614	41.4709	30.614	0.738204
	ESP	2583533	m	SL2438			1				160.924	106.254	160.924	106.254	0.660273		29.0296	30.614	29.0296	30.614	1.05458
	ESP	2583565	m	SL2438		1					124.877	24.3991	124.877	24.3991	0.195384	Down-regulated	6.91181	23.9947	10	23.9947	2.39947	Down-regulated
	ESP	2584717	m	SL2439	ypfG	1					16.0924	46.4369	16.0924	46.4369	2.88564	Up-regulated	49.0739	33.0962	49.0739	33.0962	0.674416
	ESP	2585403	m	SL2440	yffH	1					25.1042	73.1972	25.1042	73.1972	2.91573	Up-regulated	78.7946	62.0553	78.7946	62.0553	0.787558
	ESP	2585409	p	SL2441		1					34.116	10	34.116	10	0.293118	Down-regulated	38.015	35.5784	38.015	35.5784	0.935905
	ESP	2585956	p	SL2441				1			34.7597	15.7413	34.7597	15.7413	0.452862	Down-regulated	30.412	35.5784	30.412	35.5784	1.16988
	ESP	2589334	m	SL2442	aegA	1					25.7479	10	25.7479	10	0.388381	Down-regulated	2.76472	3.30962	10	10	1
	ESP	2591319	p	SL2444	acrD	1					25.1042	28.3344	25.1042	28.3344	1.12867		14.5148	17.3755	14.5148	17.3755	1.19709
	ESP	2594656	m	SL2444A	ypfM		1				919.844	521.038	919.844	521.038	0.566442		50.4562	109.217	50.4562	109.217	2.1646	Down-regulated
	ESP	2594737	m	SL2444A	ypfM	1					2549.04	672.155	2549.04	672.155	0.263689	Down-regulated	14.5148	54.6087	14.5148	54.6087	3.76228	Down-regulated
	ESP	2594747	p	SL2445	yffB	1					22.5294	12.5931	22.5294	12.5931	0.558961		1.38236	0.827404	10	10	1
	ESP	2594953	p	SL2445	yffB		1				22.5294	49.5852	22.5294	49.5852	2.20091	Up-regulated	4.83827	5.79183	10	10	1
	ESP	2599533	m	SL2449			1				54.7143	72.4102	54.7143	72.4102	1.32342		76.7211	57.9183	76.7211	57.9183	0.75492
	ESP	2599714	m	SL2449		1					55.358	100.745	55.358	100.745	1.81987		57.368	58.7457	57.368	58.7457	1.02401
	ESP	2600658	m	SL2450	purC	1					135.82	94.448	135.82	94.448	0.69539		402.959	576.701	402.959	576.701	1.43117
	ESP	2602230	m	SL2451	nlpB	1		1			189.247	537.567	189.247	537.567	2.84055	Up-regulated	188.001	158.862	188.001	158.862	0.845003
	ESP	2602538	m	SL2452	dapA			1			223.363	432.887	223.363	432.887	1.93804		323.473	258.978	323.473	258.978	0.800616
	ESP	2602661	m	SL2452	dapA	1					329.573	636.737	329.573	636.737	1.932		391.208	388.88	391.208	388.88	0.994048
	ESP	2602755	p	SL2453	gcvR	1					81.1059	188.109	81.1059	188.109	2.3193	Up-regulated	52.5298	91.8419	52.5298	91.8419	1.74838
	ESP	2603314	p	SL2454	bcp	1		1			149.982	233.759	149.982	233.759	1.55858		167.266	191.13	167.266	191.13	1.14267
	ESP	2603757	p	SL2454	bcp			1			357.252	213.295	357.252	213.295	0.597043		297.208	467.483	297.208	467.483	1.57292
	ESP	2605515	m	SL2456	perM	1					61.795	56.6688	61.795	56.6688	0.917046		94.6918	151.415	94.6918	151.415	1.59903
	ESP	2605583	p	SL2457		1					17.3798	14.9543	17.3798	14.9543	0.860438		22.809	30.614	22.809	30.614	1.34219
	ESP	2608307	m	SL2459	yfgE	1					115.222	188.896	115.222	188.896	1.63941		206.663	195.267	206.663	195.267	0.944859
	ESP	2610419	m	SL2461	upp	1					79.1748	63.7524	79.1748	63.7524	0.805211		61.5151	44.6798	61.5151	44.6798	0.726323
	ESP	2610498	m	SL2461	upp		1				27.679	11.0189	27.679	11.0189	0.398097	Down-regulated	23.5002	17.3755	23.5002	17.3755	0.739378
	ESP	2610746	p	SL2462	purM	1					180.879	195.193	180.879	195.193	1.07913		433.37	484.032	433.37	484.032	1.1169
	ESP	2611794	p	SL2463	purN	1		1			72.7379	99.9575	72.7379	99.9575	1.37422		161.045	158.034	161.045	158.034	0.981304
	ESP	2612560	p	SL2464	ppk	1					61.1513	29.9085	61.1513	29.9085	0.489091	Down-regulated	44.9268	41.3702	44.9268	41.3702	0.920837
	ESP	2612617	p	SL2464	ppk		1				122.946	81.855	122.946	81.855	0.665778		80.8682	90.1871	80.8682	90.1871	1.11524
[truncated: 1,586 more rows]

## Sheet: Dataset 4
	Dataset 4: The intra-macrophage expression of Salmonella Typhimurium 4/74 genes, shown as TPM values. The coloumn K & L has lowest TPM value adjusted to 10.
	SL identifier	STM identifier	Common gene name	Strand	Start	End	gene length	ESP TPM	Macrophage TPM	ESP TPM (Lowest level is 10)	Macrophage TPM (Lowest level is 10)	Fold Change Macrophage vs ESP
	SL0001	STM0001	thrL	+	169	255	87	702.4	4061.3	702.4	4061.3	5.78203
	SL0002	STM0002	thrA	+	337	2799	2463	11.8	49.5	11.8	49.5	4.19492
	SL0003	STM0003	thrB	+	2801	3730	930	30.8	664.9	30.8	664.9	21.5877
	SL0004	STM0004	thrC	+	3734	5020	1287	36.7	496.7	36.7	496.7	13.5341
	SL0005	STM0005	yaaA	-	5114	5887	774	37.55	103	37.55	103	2.74301
	SL0006	STM0006	yaaJ	-	5966	7396	1431	12.05	119.1	12.05	119.1	9.88382
	SL0007	STM0007	talB	+	7665	8618	954	198.4	306.5	198.4	306.5	1.54486
	SL0008	STM0008	mog	+	8729	9319	591	50.85	36.1	50.85	36.1	0.709931
	SL0009	STM0009	yaaH	-	9376	9942	567	6	19.6	10	19.6	1.96
	SL0010	STM0010	htgA	-	10092	10805	714	1.6	2.4	10	10	1
	SL0011	STM0011	yaaI	-	10841	11245	405	3.2	7.9	10	10	1
	SL0012	STM0012	dnaK	+	11593	13509	1917	95.85	424.2	95.85	424.2	4.42567
	SL0013	STM0013	dnaJ	+	13595	14734	1140	52.45	160.1	52.45	160.1	3.05243
	SL0014	STM0014		+	15014	15961	948	5.45	19.1	10	19.1	1.91
	SL0015	STM0015		+	16088	16432	345	6.45	5.5	10	10	1
	SL0016	STM0016		-	16493	17026	534	0.7	1.8	10	10	1
	SL0017	STM0017		-	17043	17486	444	0.85	2.7	10	10	1
	SL0018	STM0018	chiA	+	18083	19966	1884	4	16.8	10	16.8	1.68
	SL0019	STM0019		+	20058	23054	2997	1.9	6.8	10	10	1
	SL0020	STM0020		+	23335	24039	705	2.75	9	10	10	1
	SL0021	STM0021	bcfA	+	24469	25011	543	4.25	4.2	10	10	1
	SL0022	STM0022	bcfB	+	25112	25798	687	1.5	1.2	10	10	1
	SL0023	STM0023	bcfC	+	25803	28424	2622	1.7	1.9	10	10	1
	SL0024	STM0024	bcfD	+	28425	29432	1008	1.9	3.5	10	10	1
	SL0025	STM0025	bcfE	+	29433	29978	546	1.1	3.7	10	10	1
	SL0026	STM0026	bcfF	+	29994	30512	519	0.9	2.4	10	10	1
	SL0027	STM0027	bcfG	+	30505	31209	705	1.5	3.7	10	10	1
	SL0028	STM0028	bcfH	+	31274	32119	846	6	12.5	10	12.5	1.25
	SL0029	SL0029		+	32116	32445	330	6.7	6.5	10	10	1
	SL0030	STM0029		-	32545	32994	450	0.3	0.6	10	10	1
	SL0031	STM0030		+	33364	34368	1005	2.55	2.2	10	10	1
	SL0032	STM0031		-	34376	34816	441	2.05	2.1	10	10	1
	SL0033	STM0032		+	35339	37057	1719	5.65	4.3	10	10	1
	SL0034	STM0033		-	37103	38674	1572	10.8	8.6	10.8	10	0.925926
	SL0035	STM0034		-	38773	39534	762	2	3.6	10	10	1
	SL0036	STM0035		+	40131	41624	1494	11.2	9.3	11.2	10	0.892857
	SL0037	STM0036		+	41723	42913	1191	3.55	4.5	10	10	1
	SL0038	STM0037		+	42932	44185	1254	2.65	2.6	10	10	1
	SL0039	STM0038		+	44312	46027	1716	11.2	10.8	11.2	10.8	0.964286
	SL0040	STM0039	nhaA	+	46190	47356	1167	66.5	174.9	66.5	174.9	2.63008
	SL0041	STM0040	nhaR	+	47418	48317	900	53.3	122.5	53.3	122.5	2.29831
	SL0042	STM0041		-	48372	50411	2040	2.75	6	10	10	1
	SL0043	STM0042		-	50451	51824	1374	2.05	1.8	10	10	1
	SL0044	STM0043	rpsT	-	52280	52543	264	1355.95	1592.1	1355.95	1592.1	1.17416
	SL0045	STM0044	yaaY	+	52649	52864	216	17.85	36.1	17.85	36.1	2.02241
	SL0046	STM0045	ribF	+	52872	53810	939	76.3	153.4	76.3	153.4	2.01048
	SL0047	STM0046	ileS	+	53855	56689	2835	46.95	126.9	46.95	126.9	2.70288
	SL0048	STM0047	lspA	+	56689	57189	501	102.7	188	102.7	188	1.83057
	SL0049	STM0048	fkpB	+	57344	57793	450	43.1	214.7	43.1	214.7	4.98144
	SL0050	STM0049	ispH	+	57796	58746	951	41.55	117.8	41.55	117.8	2.83514
	SL0051	STM0050		+	58946	60148	1203	13.95	25	13.95	25	1.79211
	SL0052	STM0051	rihC	+	60164	61084	921	16	41.4	16	41.4	2.5875
	SL0053	STM0052	citB2	-	61106	61792	687	7.05	17.1	10	17.1	1.71
	SL0054	STM0053	citA2	-	61794	63413	1620	8.35	17.8	10	17.8	1.78
	SL0055	STM0054		-	63548	64849	1302	0.05	0.4	10	10	1
	SL0056	STM0055		-	64862	66637	1776	0	0	10	10	1
	SL0057	STM0056	oadG	-	66654	66893	240	0.85	1.9	10	10	1
	SL0058	STM0057		-	67052	68392	1341	0.65	1.4	10	10	1
	SL0059	STM0058	citC2	+	68637	69683	1047	1	1.3	10	10	1
	SL0060	STM0059	citD2	+	69713	70006	294	0.95	1.7	10	10	1
	SL0061	STM0060	citE2	+	70003	70872	870	0.8	1.6	10	10	1
	SL0062	STM0061	citF2	+	70883	72403	1521	0.65	2.2	10	10	1
	SL0063	STM0062	citX2	+	72403	72954	552	1.35	3.3	10	10	1
	SL0064	STM0063	citG2	+	72947	73840	894	1.4	3.3	10	10	1
	SL0065	STM0064	dapB	+	74020	74841	822	69.05	134.2	69.05	134.2	1.94352
	SL0066A	STM0065		+	75091	75438	348	1	5.7	10	10	1
	SL0067	STM0066	carA	+	75883	77031	1149	26.3	29.5	26.3	29.5	1.12167
	SL0068	STM0067	carB	+	77050	80277	3228	15.25	64.1	15.25	64.1	4.20328
	SL0069	STM0068	caiF	+	80551	80946	396	45.25	26.4	45.25	26.4	0.583425
	SL0070	STM0069	caiE	-	81023	81619	597	1.25	1.7	10	10	1
	SL0071	STM0070	caiD	-	81728	82513	786	2.4	1.4	10	10	1
	SL0072	STM0071	caiC	-	82567	84120	1554	3.3	3.1	10	10	1
	SL0073	STM0072	caiB	-	84183	85454	1272	2.75	6.9	10	10	1
	SL0074	STM0073	caiA	-	85512	86654	1143	8.45	5.2	10	10	1
	SL0075	STM0074	caiT	-	86689	88206	1518	0.35	1	10	10	1
	SL0076	STM0075	fixA	+	88687	89457	771	1.8	1.6	10	10	1
	SL0077	STM0076	fixB	+	89473	90414	942	0.65	0.6	10	10	1
	SL0078	STM0077	fixC	+	90464	91750	1287	1.15	1.7	10	10	1
	SL0079	STM0078	fixX	+	91747	92034	288	2.45	3	10	10	1
	SL0080	STM0079	yaaU	+	92181	93521	1341	3.7	9	10	10	1
	SL0081	STM0080		+	93610	93840	231	33.45	22.4	33.45	22.4	0.669656
	SL0082	STM0081		+	94134	94550	417	21.9	572.6	21.9	572.6	26.1461
	SL0083	STM0082		-	94774	95064	291	35.45	747.9	35.45	747.9	21.0973
	SL0083A	SL0083A		-	95134	95226	93	20.3	583.6	20.3	583.6	28.7488
	SL0084	STM0084		+	95962	97851	1890	5	15.3	10	15.3	1.53
	SL0085	SL0085		-	98056	98121	66	2.95	3.1	10	10	1
	SL0086	STM0085	yabF	+	98258	98788	531	19.35	15.1	19.35	15.1	0.780362
	SL0087	STM0086	kefC	+	98781	100643	1863	10.15	10.8	10.15	10.8	1.06404
	SL0088	STM0087	folA	+	100842	101321	480	61.1	80	61.1	80	1.30933
	SL0089	STM0088	apaH	-	101427	102275	849	36.5	94.9	36.5	94.9	2.6
	SL0090	STM0089	apaG	-	102286	102663	378	63.85	145.9	63.85	145.9	2.28504
	SL0091	STM0090	ksgA	-	102666	103487	822	89.1	180.9	89.1	180.9	2.0303
	SL0092	STM0091	pdxAa	-	103484	104473	990	141.95	121.9	141.95	121.9	0.858753
	SL0093	STM0092	surA	-	104473	105759	1287	70.8	186.7	70.8	186.7	2.63701
	SL0094	STM0093	imp	-	105813	108173	2361	67.3	152.2	67.3	152.2	2.26152
	SL0095	STM0094	djlA	+	108427	109239	813	38.8	69.9	38.8	69.9	1.80155
	SL0096	STM0095	rluA	-	109334	109993	660	13.4	19.1	13.4	19.1	1.42537
	SL0097	STM0096	hepA	-	110005	112911	2907	11.1	23.5	11.1	23.5	2.11712
	SL0098	STM0097	polB	-	113085	115436	2352	9.3	15.9	10	15.9	1.59
	SL0099	STM0098		-	115480	116100	621	11.6	12.3	11.6	12.3	1.06034
	SL0099A	SL0099A		-	116195	116254	60	0.9	0	10	10	1
	SL0100	STM0100		+	116819	117238	420	1.3	6.7	10	10	1
	SL0101	STM0101	araD	-	117244	117939	696	14.8	9.1	14.8	10	0.675676
	SL0102	STM0102	araA	-	118080	119582	1503	1.6	4	10	10	1
	SL0103	STM0103	araB	-	119593	121302	1710	0.7	1.8	10	10	1
	SL0104	STM0104	araC	+	121643	122488	846	20.6	35.4	20.6	35.4	1.71845
	SL0105	STM0105	yabI	+	122607	123374	768	16.55	50.2	16.55	50.2	3.03323
	SL0106	STM0106	thiQ	-	123413	124120	708	5.85	6.8	10	10	1
	SL0107	STM0107	thiP	-	124104	125714	1611	8.2	8	10	10	1
	SL0108	STM0108	tbpA	-	125690	126673	984	12.75	26.2	12.75	26.2	2.0549
	SL0109	STM0109	yabN	-	126851	128509	1659	4.6	5.8	10	10	1
	SL0109A	SL0109A	sgrT	+	128602	128724	123	0	0	10	10	1
	SL0110	STM0110	leuD	-	129060	129665	606	5.05	59.8	10	59.8	5.98
	SL0111	STM0111	leuC	-	129676	131076	1401	2.6	37.7	10	37.7	3.77
	SL0112	STM0112	leuB	-	131079	132170	1092	4.95	50.7	10	50.7	5.07
	SL0113	STM0113	leuA	-	132170	133741	1572	1.7	44.9	10	44.9	4.49
	SL0114	STM0114	leuL	-	133829	133915	87	1674.75	5188.9	1674.75	5188.9	3.09831
	SL0115	STM0115	leuO	+	134572	135516	945	1.85	16.5	10	16.5	1.65
	SL0116	STM0116	ilvI	+	135901	137562	1662	9	55	10	55	5.5
	SL0117	STM0117	ilvH	+	137565	138056	492	20.45	68.5	20.45	68.5	3.34963
	SL0118	STM0118	fruR	+	138340	139344	1005	77.6	74.9	77.6	74.9	0.965206
	SL0119	STM0119	mraZ	+	139950	140408	459	177.2	440.9	177.2	440.9	2.48815
	SL0120	STM0120	mraW	+	140410	141351	942	115.3	386.7	115.3	386.7	3.35386
	SL0121	STM0121	ftsL	+	141348	141713	366	121.95	326.6	121.95	326.6	2.67815
	SL0122	STM0122	ftsI	+	141729	143495	1767	182.85	165.1	182.85	165.1	0.902926
	SL0123	STM0123	murE	+	143482	144969	1488	56.8	116.9	56.8	116.9	2.0581
	SL0124	STM0124	murF	+	144966	146324	1359	45.85	95.9	45.85	95.9	2.0916
	SL0125	STM0125	mraY	+	146318	147400	1083	52.95	103.8	52.95	103.8	1.96034
	SL0126	STM0126	murD	+	147403	148719	1317	70.75	99	70.75	99	1.39929
	SL0127	STM0127	ftsW	+	148806	149963	1158	42.75	103.6	42.75	103.6	2.42339
	SL0128	STM0128	murG	+	149960	151027	1068	74.3	95.8	74.3	95.8	1.28937
	SL0129	STM0129	murC	+	151146	152621	1476	58.85	124.8	58.85	124.8	2.12065
	SL0130	STM0130	ddl	+	152614	153534	921	190.65	166.9	190.65	166.9	0.875426
	SL0131	STM0131	ftsQ	+	153536	154366	831	129.05	136.8	129.05	136.8	1.06005
	SL0132	STM0132	ftsA	+	154363	155625	1263	122.95	197.9	122.95	197.9	1.6096
	SL0133	STM0133	ftsZ	+	155686	156837	1152	136.6	301.1	136.6	301.1	2.20425
	SL0134	STM0134	lpxC	+	156938	157855	918	343.8	1067.1	343.8	1067.1	3.10384
	SL0135	STM0135	yacA	+	158203	158631	429	38	105.7	38	105.7	2.78158
	SL0136	STM0136	secA	+	158693	161398	2706	40.45	83.6	40.45	83.6	2.06675
	SL0137	STM0137	mutT	+	161550	161945	396	17.65	17.4	17.65	17.4	0.985836
	SL0138	STM0138	yacG	-	162267	162458	192	37.85	63.4	37.85	63.4	1.67503
	SL0139	STM0139	yacF	-	162468	163211	744	32.1	46.2	32.1	46.2	1.43925
	SL0140	STM0140	coaE	-	163211	163831	621	34.9	57.7	34.9	57.7	1.6533
	SL0141	STM0141	guaC	+	164057	165100	1044	54.55	140.6	54.55	140.6	2.57745
	SL0142	STM0142	pilC	-	165131	166333	1203	0.4	1.1	10	10	1
	SL0143	STM0143	pilB	-	166323	167708	1386	0.35	1	10	10	1
	SL0144	STM0144	pilA	-	167718	168155	438	0.3	2.5	10	10	1
	SL0145	STM0145	nadC	-	168377	169123	747	9.4	24.3	10	24.3	2.43
	SL0146	STM0146	ampD	+	169358	169921	564	21.85	83.4	21.85	83.4	3.81693
	SL0147	STM0147	ampE	+	169918	170772	855	30.05	57.1	30.05	57.1	1.90017
	SL0148	STM0148		-	170864	171814	951	4.75	5.2	10	10	1
	SL0149	STM0149		-	171814	173220	1407	2.45	4.3	10	10	1
	SL0150	STM0150	aroP	-	173384	174757	1374	10.1	42.6	10.1	42.6	4.21782
	SL0151	STM0151	pdhR	+	175320	176084	765	84	231.3	84	231.3	2.75357
	SL0152	STM0152	aceE	+	176244	178907	2664	62.35	383.2	62.35	383.2	6.14595
	SL0153	STM0153	aceF	+	178922	180811	1890	83.2	374.1	83.2	374.1	4.49639
	SL0154	STM0154	lpdA	+	181011	182435	1425	225.45	484.5	225.45	484.5	2.14904
	SL0155	STM0155		+	182724	183008	285	1.8	7	10	10	1
	SL0156	STM0156		-	183046	183837	792	0.8	3.9	10	10	1
	SL0157	STM0157	yacH	-	183850	185464	1615	2.7	13.8	10	13.8	1.38
	SL0159	STM0158	acnB	+	185853	188450	2598	98.3	167.6	98.3	167.6	1.70498
	SL0160	STM0159		-	188511	189353	843	95.35	75	95.35	75	0.786576
	SL0161	STM0160	yacL	+	189599	189961	363	66	84.1	66	84.1	1.27424
	SL0162	STM0161	kdgT	+	190196	191149	954	8.35	5.9	10	10	1
	SL0163	STM0162		+	191146	192417	1272	9.45	5.9	10	10	1
	SL0164	STM0163	pdxAb	+	192407	193390	984	20.7	23.3	20.7	23.3	1.1256
	SL0165	STM0164		+	193400	194167	768	49.7	61.2	49.7	61.2	1.23139
	SL0166	STM0165	speD	-	194197	194991	795	15.95	63.3	15.95	63.3	3.96865
	SL0167	STM0166	speE	-	195012	195872	861	15	85.5	15	85.5	5.7
	SL0168	STM0167	yacC	-	195979	196326	348	34.75	127.6	34.75	127.6	3.67194
	SL0169	STM0168	cueO	+	196528	198138	1611	8.9	19.4	10	19.4	1.94
	SL0170	STM0169	gcd	-	198216	200606	2391	25.05	48.4	25.05	48.4	1.93214
	SL0171	STM0170	hpt	+	200812	201348	537	77.05	78.6	77.05	78.6	1.02012
	SL0172	STM0171	yadF	-	201406	202068	663	74.8	348.7	74.8	348.7	4.66176
	SL0173	STM0172	yadG	+	202177	203103	927	14	36.3	14	36.3	2.59286
	SL0174	STM0173	yadH	+	203100	203870	771	10.65	23.1	10.65	23.1	2.16901
	SL0175	STM0174	stiH	-	203987	205066	1080	4.6	3.7	10	10	1
	SL0176	STM0175	stiC	-	205075	207621	2547	0.75	1.2	10	10	1
	SL0177	STM0176	stiB	-	207648	208331	684	0.6	1.1	10	10	1
	SL0178	STM0177	stiA	-	208379	208918	540	2.05	2.2	10	10	1
	SL0179	STM0178	yadI	+	209289	209729	441	18.7	5	18.7	10	0.534759
	SL0180	STM0179	yadE	+	209791	211020	1230	9.25	41.2	10	41.2	4.12
	SL0181	STM0180	panD	-	211027	211407	381	118.35	203.3	118.35	203.3	1.71779
	SL0182	STM0181	panC	-	211502	212356	855	20.4	22.9	20.4	22.9	1.12255
	SL0183	STM0182	panB	-	212482	213273	792	15.55	24.8	15.55	24.8	1.59486
	SL0184	STM0183	folK	-	213394	213873	480	15.9	15.3	15.9	15.3	0.962264
	SL0185	STM0184	pcnB	-	213870	215288	1419	51.2	84.7	51.2	84.7	1.6543
	SL0186	STM0185	yadB	-	215429	216370	942	22.45	36.4	22.45	36.4	1.62138
	SL0187	STM0186	dksA	-	216394	216849	456	404.75	505.8	404.75	505.8	1.24966
	SL0188	STM0187	sfsA	-	217026	217730	705	57.15	77.4	57.15	77.4	1.35433
	SL0189	STM0188	ligT	-	217747	218277	531	36.85	44	36.85	44	1.19403
	SL0190	STM0189	hrpB	+	218305	220779	2475	20.25	31.4	20.25	31.4	1.55062
	SL0191	STM0190	mrcB	+	220920	223442	2523	36.3	71.3	36.3	71.3	1.96419
	SL0192	STM0191	fhuA	+	223735	225924	2190	4.75	105.8	10	105.8	10.58
	SL0193	STM0192	fhuC	+	225973	226770	798	1.6	49.1	10	49.1	4.91
	SL0194	STM0193	fhuD	+	226770	227660	891	2.7	62.3	10	62.3	6.23
	SL0195	STM0194	fhuB	+	227657	229714	2058	1.9	29.7	10	29.7	2.97
	SL0196	STM0195	stfA	+	230653	231213	561	2.5	1.8	10	10	1
	SL0197	STM0196	stfC	+	231299	233956	2658	1.95	3.8	10	10	1
	SL0198	STM0197	stfD	+	233974	234726	753	0.65	1.9	10	10	1
	SL0199	STM0198	stfE	+	234790	235257	468	0.9	2.5	10	10	1
	SL0200	STM0199	stfF	+	235254	235730	477	2.7	3.4	10	10	1
	SL0201	STM0200	stfG	+	235730	236260	531	1.15	2.6	10	10	1
	SL0202	STM0201		+	236260	237099	840	7.8	17.1	10	17.1	1.71
	SL0203	STM0202	hemL	-	237207	238487	1281	37.15	63.1	37.15	63.1	1.69852
	SL0204	STM0203	clcA	+	238657	240078	1422	35.2	24.7	35.2	24.7	0.701705
	SL0205	STM0204	yadR	+	240160	240504	345	149.45	565.7	149.45	565.7	3.78521
	SL0206	STM0205	yadS	-	240605	241228	624	12.8	11.4	12.8	11.4	0.890625
	SL0207	STM0206	btuF	-	241265	242065	801	14.6	18.4	14.6	18.4	1.26027
	SL0208	STM0207	mtn	-	242058	242756	699	25.1	63.2	25.1	63.2	2.51793
	SL0209	STM0208	dgt	+	243051	244358	1308	18.8	42.3	18.8	42.3	2.25
	SL0210	STM0209	htrA	+	244488	245915	1428	33.9	155.7	33.9	155.7	4.59292
	SL0211	STM0210	cdaR	+	246068	247225	1158	9.05	49.7	10	49.7	4.97
	SL0212	STM0211	yaeH	-	247314	247700	387	1068	322.1	1068	322.1	0.301592
	SL0213	STM0212		+	248223	249248	1026	16.1	273	16.1	273	16.9565
	SL0214	STM0213	dapD	-	249285	250109	825	89.95	255.6	89.95	255.6	2.84158
	SL0215	STM0214	glnD	-	250139	252811	2673	8.2	22.2	10	22.2	2.22
	SL0216	STM0215	map	-	253048	253842	795	44.85	101.1	44.85	101.1	2.25418
	SL0217	STM0216	rpsB	+	254293	255018	726	391.35	1163.8	391.35	1163.8	2.97381
	SL0218	STM0217	tsf	+	255276	256127	852	319.25	669.8	319.25	669.8	2.09804
	SL0219	STM0218	pyrH	+	256272	256997	726	60.9	127.8	60.9	127.8	2.09852
	SL0220	STM0219	frr	+	257144	257701	558	324.5	409.8	324.5	409.8	1.26287
	SL0221	STM0220	dxr	+	257842	259038	1197	22.65	57.4	22.65	57.4	2.53422
	SL0222	STM0221	uppS	+	259351	260109	759	67.8	187.8	67.8	187.8	2.76991
	SL0223	STM0222	cdsA	+	260122	260979	858	49.05	141.5	49.05	141.5	2.88481
	SL0224	STM0223	yaeL	+	260991	262343	1353	119.3	275.6	119.3	275.6	2.31014
	SL0225	STM0224	yaeT	+	262375	264789	2415	120.75	335.1	120.75	335.1	2.77516
	SL0226	STM0225	hlpA	+	264912	265397	486	328.65	821.5	328.65	821.5	2.49962
	SL0227	STM0226	lpxD	+	265401	266426	1026	173.3	384.4	173.3	384.4	2.21812
	SL0228	STM0227	fabZ	+	266532	266987	456	152.5	459	152.5	459	3.00984
	SL0229	STM0228	lpxA	+	266991	267779	789	106.3	241.6	106.3	241.6	2.27281
	SL0230	STM0229	lpxB	+	267779	268927	1149	66.35	90.4	66.35	90.4	1.36247
	SL0231	STM0230	rnhB	+	268924	269520	597	54.2	62.1	54.2	62.1	1.14576
	SL0232	STM0231	dnaE	+	269544	273026	3483	33.2	81	33.2	81	2.43976
	SL0233	STM0232	accA	+	273039	273998	960	73.2	160.4	73.2	160.4	2.19126
	SL0234	STM0233		+	274178	275941	1764	9.4	14.4	10	14.4	1.44
	SL0235	STM0234	ldcC	+	276017	278158	2142	16.15	22.6	16.15	22.6	1.39938
	SL0236	STM0235	yaeR	+	278214	278603	390	29.35	42.8	29.35	42.8	1.45826
	SL0237	STM0236	mesJ	+	278747	279958	1212	13.6	16.3	13.6	16.3	1.19853
	SL0238	STM0237	rof	-	280042	280296	255	394.55	325.9	394.55	325.9	0.826004
	SL0239	STM0238	yaeP	-	280289	280507	219	380.55	373.3	380.55	373.3	0.980949
	SL0240	STM0239	yaeQ	+	280687	281232	546	20.75	109.8	20.75	109.8	5.29157
	SL0241	STM0240	yaeJ	+	281229	281651	423	36.35	91.9	36.35	91.9	2.5282
	SL0242	STM0241	cutF	+	281683	282384	702	25.2	85.7	25.2	85.7	3.40079
	SL0243	STM0242	proS	-	282458	284176	1719	35.95	70.2	35.95	70.2	1.95271
	SL0244	STM0243	yaeB	-	284287	284994	708	33	39.2	33	39.2	1.18788
	SL0245	STM0244	rcsF	-	284991	285395	405	63.95	88.2	63.95	88.2	1.3792
	SL0246	STM0245	metQ	-	285514	286329	816	102.3	263	102.3	263	2.57087
	SL0247	STM0246	yaeE	-	286368	287021	654	20.25	56.8	20.25	56.8	2.80494
	SL0248	STM0247	abc	-	287014	288045	1032	14.5	54.7	14.5	54.7	3.77241
	SL0249	STM0248	yaeD	+	288235	288801	567	34.85	74.8	34.85	74.8	2.14634
	SL0250	STM0255	dkgB	+	295060	295863	804	7.8	23.8	10	23.8	2.38
	SL0251	STM0256	yafC	-	295884	296798	915	3.2	6.1	10	10	1
	SL0252	STM0257		+	296903	298078	1176	1.75	4.3	10	10	1
	SL0253	STM0258	yafD	+	298231	299010	780	23.95	70	23.95	70	2.92276
	SL0254	STM0259	yafE	+	299088	299858	771	6.95	28	10	28	2.8
	SL0255	STM0260	dniR	-	299914	301281	1368	189.75	385.5	189.75	385.5	2.03162
	SL0256	STM0261	gloB	-	301353	302108	756	13.85	43.3	13.85	43.3	3.12635
	SL0257	STM0262	yafS	+	302143	302865	723	17.4	21.6	17.4	21.6	1.24138
	SL0258	STM0263	rnhA	-	302862	303329	468	23.1	45.3	23.1	45.3	1.96104
	SL0259	STM0264	dnaQ	+	303393	304124	732	40.3	56.3	40.3	56.3	1.39702
	SL0260	STM0266	sciA	-	304656	305711	1056	1.55	5.1	10	10	1
	SL0261	STM0267	sciB	-	305722	306717	996	1.1	1.6	10	10	1
	SL0262	STM0268	sciC	-	306714	308597	1884	2	3	10	10	1
	SL0263	STM0269	sciD	-	308613	309107	495	3.2	4.7	10	10	1
	SL0264	STM0270	sciE	-	309104	309928	825	2.15	4.5	10	10	1
	SL0265	STM0271	sciF	-	309915	310817	903	1	3.5	10	10	1
	SL0266	STM0272	sciG	+	311185	313824	2640	1.75	3.3	10	10	1
	SL0267	STM0273	sciH	+	313924	314466	543	1.3	4.4	10	10	1
	SL0268	STM0274	sciI	+	314490	315983	1494	0.95	3.2	10	10	1
	SL0270	STM0275	sciJ	+	316169	316615	447	3.55	8.4	10	10	1
	SL0271	STM0276	sciK	+	316869	317354	486	0.35	2.4	10	10	1
	SL0272	STM0277		+	317659	318144	486	3.5	5	10	10	1
	SL0273	STM0278		+	318129	318512	384	0.9	4	10	10	1
	SL0274	STM0279	sciK1	+	318655	319140	486	1.2	2.6	10	10	1
	SL0275	STM0280	sciN	+	319207	319743	537	0.45	2.3	10	10	1
	SL0276	STM0281	sciO	+	319747	321090	1344	0.65	1.9	10	10	1
	SL0277	STM0282	sciP	+	321087	322391	1305	0.7	2.6	10	10	1
	SL0278	STM0283	sciQ	+	322396	323169	774	1.4	3.2	10	10	1
	SL0279	STM0284	sciR	+	323372	323803	432	2.1	2.2	10	10	1
	SL0280	STM0285	sciS	+	323837	327706	3870	1.7	4	10	10	1
	SL0281	STM0286	sciT	+	327706	328494	789	1.3	3.4	10	10	1
	SL0282	STM0287	sciU	+	328491	328907	417	2.35	5.4	10	10	1
	SL0283	STM0288	sciV	+	328931	329452	522	3.5	6.1	10	10	1
	SL0284	STM0289	vgrS	+	329849	332038	2190	1.15	3.4	10	10	1
	SL0285	STM0290	sciW	+	332062	332508	447	0.25	2.5	10	10	1
	SL0286	STM0291		+	332521	336123	3603	10.15	11.2	10.15	11.2	1.10345
	SL0286A	SL0286A		+	336117	336380	264	115.2	66.9	115.2	66.9	0.580729
	SL0286B	STM0292		+	336396	337313	918	39	42.2	39	42.2	1.08205
	SL0288	STM0293	sciX	+	337307	337753	447	26	33.1	26	33.1	1.27308
	SL0289	STM0294	sciY	+	338265	338753	489	2.2	12.2	10	12.2	1.22
	SL0291	STM0295		+	339522	339830	309	6.8	10.2	10	10.2	1.02
	SL0292	STM0296		-	339867	340180	314	0.9	2	10	10	1
	SL0293	STM0297		+	340233	340373	141	6.95	5.5	10	10	1
	SL0294	STM0298		+	340510	340975	466	0.15	1.4	10	10	1
	SL0295	STM0299	safA	+	341687	342199	513	13.45	15.1	13.45	15.1	1.12268
	SL0296	STM0300	safB	+	342307	343020	714	4.8	11.3	10	11.3	1.13
	SL0297	STM0301	safC	+	343044	345554	2511	5.8	14.2	10	14.2	1.42
	SL0298	STM0302	safD	+	345576	346046	471	4.5	13.6	10	13.6	1.36
	SL0299	STM0303	ybeJ	+	346452	347273	822	3.5	33.2	10	33.2	3.32
	SL0300	STM0304	sinR	+	348088	349035	948	98.15	23.3	98.15	23.3	0.237392
	SL0301	STM0305		+	349152	349367	216	17.2	8.4	17.2	10	0.581395
	SL0302	STM0306	pagN	-	349371	350090	720	83.35	1329.1	83.35	1329.1	15.946
	SL0303	STM0307	sciZ	-	350421	350828	408	10.35	140.6	10.35	140.6	13.5845
	SL0304	STM0308	yafV	-	351199	351966	768	19.35	54.7	19.35	54.7	2.82687
	SL0305	STM0309	fadE	-	352075	354519	2445	16.55	90.5	16.55	90.5	5.46828
	SL0306	STM0310	gmhA	+	354759	355337	579	66.4	113.2	66.4	113.2	1.70482
	SL0307	STM0311	yafJ	+	355550	356317	768	30.35	56.8	30.35	56.8	1.8715
	SL0308	STM0312	yafK	-	356288	357028	741	46.8	81	46.8	81	1.73077
	SL0309	STM0313	dbh	+	357278	358333	1056	10	39.2	10	39.2	3.92
	SL0310	STM0314		+	358540	359684	1145	7.75	40.1	10	40.1	4.01
	SL0311	STM0315	prfH	+	359681	360295	615	6.9	42.2	10	42.2	4.22
	SL0312	STM0316	pepD	-	360451	361908	1458	67.35	206.8	67.35	206.8	3.07053
	SL0313	STM0317	gpt	+	362157	362615	459	77.2	146.1	77.2	146.1	1.89249
	SL0314	STM0318	frsA	+	362704	363948	1245	36.85	47.9	36.85	47.9	1.29986
	SL0315	STM0319	crl	+	364006	364407	402	172.75	227.9	172.75	227.9	1.31925
	SL0316	STM0320	phoE	-	364458	365510	1053	3.4	8.7	10	10	1
	SL0317	STM0321	proB	+	365793	366896	1104	30.05	93.6	30.05	93.6	3.11481
	SL0318	STM0322	proA	+	366908	368158	1251	28.95	57.4	28.95	57.4	1.98273
	SL0319	STM0325		-	368675	369475	801	0.5	0.7	10	10	1
	SL0320	STM0326	dhaF	+	369393	370107	715	0.9	2	10	10	1
	SL0322	STM0327		+	370217	370540	324	380.55	322.3	380.55	322.3	0.846932
	SL0323	STM0328		+	370836	372119	1284	1.6	3.7	10	10	1
	SL0324	STM0329	leuC2	+	372251	373465	1215	1.7	2.7	10	10	1
	SL0325	STM0330	leuD2	+	373674	374300	627	0.75	2	10	10	1
	SL0326	STM0331		+	374315	375193	879	3.5	5	10	10	1
	SL0327	STM0332		+	375193	376107	915	4.65	9.9	10	10	1
	SL0328	STM0333		+	376141	377106	966	7.45	9.9	10	10	1
	SL0329	STM0334		-	377051	377323	273	13.5	7.8	13.5	10	0.740741
	SL0330	STM0335		+	378014	378412	399	4.1	7.3	10	10	1
	SL0331	STM0336	stbE	-	378459	379217	759	4.15	7.8	10	10	1
	SL0332	STM0337	stbD	-	379183	380508	1326	2.6	10.5	10	10.5	1.05
	SL0333	STM0338	stbC	-	380513	383080	2568	2.6	3.8	10	10	1
	SL0334	STM0339	stbB	-	383064	383825	762	0.35	0.4	10	10	1
	SL0335	STM0340	stbA	-	383887	384423	537	0.05	0.5	10	10	1
	SL0336	STM0341		+	385057	385821	765	40.15	43	40.15	43	1.07098
	SL0337	STM0342		+	385794	386294	501	12.3	23.9	12.3	23.9	1.94309
	SL0338	STM0343		+	386594	388168	1575	10.85	13.8	10.85	13.8	1.27189
	SL0339	STM0344		+	388268	389011	744	46.65	42.8	46.65	42.8	0.917471
	SL0340	STM0345		+	388984	389472	489	26.85	20.5	26.85	20.5	0.763501
	SL0341	STM0346		+	389874	390398	525	1.8	6.8	10	10	1
	SL0342	STM0347		+	390542	391183	642	2.15	7.5	10	10	1
	SL0343	STM0348		+	391194	391418	225	1.95	8.9	10	10	1
	SL0344	STM0349		+	391476	391835	360	6.9	9.6	10	10	1
	SL0345	STM0350		-	391905	393362	1458	1	1.9	10	10	1
	SL0346	STM0351		-	393379	396546	3168	0.5	1.5	10	10	1
	SL0347	STM0352		-	396543	397553	1011	0.35	0.7	10	10	1
	SL0348	STM0353		+	398046	400334	2289	1.45	4.7	10	10	1
	SL0349	STM0354		+	400346	400810	465	2.85	10.4	10	10.4	1.04
	SL0350	STM0355		+	400888	401082	195	18.3	23.3	18.3	23.3	1.27322
	SL0351	STM0356		+	401375	402628	1254	4.2	29.1	10	29.1	2.91
	SL0352	STM0357	mod	+	402817	404775	1959	16.8	29.9	16.8	29.9	1.77976
	SL0353	STM0358	res	+	404782	407757	2976	12.85	25.4	12.85	25.4	1.97665
	SL0354	STM0359		+	408034	408135	102	115.05	119.8	115.05	119.8	1.04129
	SL0355	STM0360		+	408252	409655	1404	20.5	26.4	20.5	26.4	1.2878
	SL0356	STM0361		+	409652	410662	1011	32.95	25	32.95	25	0.758725
	SL0357	STM0362		+	410679	410903	225	11.95	9.5	11.95	10	0.83682
	SL0358	STM0363		+	410999	412003	1005	4.85	121.5	10	121.5	12.15
	SL0359	STM0364	foxA	+	412149	414257	2109	3	25.4	10	25.4	2.54
	SL0360	STM0365	yahN	-	414298	414930	633	40.2	74.9	40.2	74.9	1.86318
	SL0361	STM0366	yahO	+	415162	415437	276	291.5	143	291.5	143	0.490566
	SL0362	STM0367	prpR	-	415573	417198	1626	8.4	13.3	10	13.3	1.33
	SL0363	STM0368	prpB	+	417463	418350	888	3.25	2.3	10	10	1
	SL0364	STM0369	prpC	+	418473	419642	1170	3.8	2.5	10	10	1
	SL0365	STM0370	prpD	+	419682	421133	1452	2.95	2.2	10	10	1
	SL0366	STM0371	prpE	+	421174	423060	1887	2.9	5	10	10	1
	SL0367	STM0372	hemB	-	423164	424138	975	22.25	80.5	22.25	80.5	3.61798
	SL0368	STM0373	yaiU	+	424651	427587	2937	16.6	29.9	16.6	29.9	1.8012
	SL0369	STM0374	yaiV	+	427673	428296	624	12.85	10.4	12.85	10.4	0.809339
	SL0370	STM0375	ampH	-	428341	429471	1131	12.3	32	12.3	32	2.60163
	SL0371	STM0376	sbmA	+	429947	431065	1119	9.75	39	10	39	3.9
	SL0372	STM0377	yaiW	+	431080	432174	1095	12.6	18.1	12.6	18.1	1.43651
	SL0373	STM0378	yaiY	-	432212	432520	309	12.45	88.4	12.45	88.4	7.1004
	SL0374	STM0379	yaiZ	+	432788	433003	216	169.15	182.6	169.15	182.6	1.07952
	SL0375	STM0380	ddlA	-	433029	434123	1095	23.3	66.5	23.3	66.5	2.85408
	SL0376	STM0381		+	434201	434914	714	8.25	18.5	10	18.5	1.85
	SL0377	STM0382		+	435083	436294	1212	3.4	14.1	10	14.1	1.41
	SL0378	STM0383	yaiB	+	436585	436851	267	541.25	1131.9	541.25	1131.9	2.09127
	SL0379	STM0384	psiF	+	437203	437523	321	147.5	126.6	147.5	126.6	0.858305
	SL0380	STM0385	adrA	+	437615	438727	1113	12.8	27.7	12.8	27.7	2.16406
	SL0381	STM0386	proC	-	438742	439551	810	23.85	94.3	23.85	94.3	3.95388
	SL0382	STM0387	yaiI	+	439691	440146	456	10.25	41.9	10.25	41.9	4.0878
	SL0383	STM0388	aroL	+	440331	440876	546	22.95	110.6	22.95	110.6	4.81917
	SL0384	STM0389	yaiA	+	440903	441094	192	162.7	235.9	162.7	235.9	1.44991
	SL0385	STM0390	aroM	+	441345	442022	678	25.45	107.4	25.45	107.4	4.22004
	SL0386	STM0391	yaiE	+	442093	442377	285	101.4	203.2	101.4	203.2	2.00394
	SL0387	STM0392	rdgC	-	442415	443326	912	25.95	55.7	25.95	55.7	2.14644
	SL0388	STM0393	yajF	+	443452	444360	909	17.7	33.1	17.7	33.1	1.87006
	SL0389	STM0394	araJ	-	444382	445554	1173	5.05	15.2	10	15.2	1.52
	SL0390	STM0395	sbcC	-	445727	448867	3141	5.75	9.9	10	10	1
	SL0391	STM0396	sbcD	-	448864	450066	1203	6.3	16.5	10	16.5	1.65
	SL0392	STM0397	phoB	+	450281	450970	690	44.9	199.4	44.9	199.4	4.44098
	SL0393	STM0398	phoR	+	451040	452335	1296	18.4	101.8	18.4	101.8	5.53261
	SL0394	STM0399	brnQ	+	452744	454063	1320	41.55	150.9	41.55	150.9	3.63177
	SL0395	STM0400	proY	+	454138	455508	1371	12.7	39.8	12.7	39.8	3.13386
	SL0396	STM0401	malZ	+	455670	457487	1818	5.05	11.7	10	11.7	1.17
	SL0397	STM0402	tsaA	-	457559	458161	603	160.8	570.8	160.8	570.8	3.54975
	SL0398	STM0403	yajB	-	458371	458952	582	64	106.9	64	106.9	1.67031
	SL0399	STM0404	queA	+	459046	460110	1065	12	45.1	12	45.1	3.75833
	SL0400	STM0405	tgt	+	460307	461434	1128	69	122.6	69	122.6	1.77681
	SL0401	STM0406	yajC	+	461457	461789	333	260.45	398.3	260.45	398.3	1.52928
	SL0402	STM0407	secD	+	461817	463664	1848	104.9	164.8	104.9	164.8	1.57102
	SL0403	STM0408	secF	+	463675	464646	972	47.2	162.7	47.2	162.7	3.44703
	SL0404	STM0409		+	464794	465159	366	11.8	43.2	11.8	43.2	3.66102
	SL0405	STM0410		+	465185	465877	693	6.5	23.1	10	23.1	2.31
	SL0406	STM0411	yajD	+	466047	466394	348	48.65	116.6	48.65	116.6	2.39671
	SL0407	STM0413	tsx	-	467023	467886	864	84.05	81.2	84.05	81.2	0.966092
	SL0408	STM0414	yajI	-	468186	468725	540	10.4	13.1	10.4	13.1	1.25962
	SL0409	STM0415	nrdR	+	468877	469326	450	120.05	439.1	120.05	439.1	3.65764
	SL0410	STM0416	ribD	+	469330	470433	1104	45.7	379.9	45.7	379.9	8.31291
	SL0411	STM0417	ribH	+	470522	470992	471	96.65	759.1	96.65	759.1	7.85411
	SL0412	STM0418	nusB	+	471013	471432	420	229.85	777.5	229.85	777.5	3.38264
	SL0413	STM0419	thiL	+	471511	472488	978	22.05	107.5	22.05	107.5	4.87528
	SL0414	STM0420	pgpA	+	472466	472981	516	22.95	61	22.95	61	2.65795
	SL0415	STM0421	yajO	-	473085	474059	975	22.35	43.9	22.35	43.9	1.96421
	SL0416	STM0422	dxs	-	474116	475978	1863	34.1	52.2	34.1	52.2	1.53079
	SL0417	STM0423	ispA	-	476002	476901	900	49.25	95.7	49.25	95.7	1.94315
	SL0418	STM0424	xseB	-	476902	477144	243	95.45	156.1	95.45	156.1	1.63541
	SL0419	STM0425	thiI	+	477354	478802	1449	15.25	50.2	15.25	50.2	3.2918
	SL0420	STM0426	phnV	-	478846	479643	798	2.4	8.3	10	10	1
	SL0421	STM0427	phnU	-	479646	480506	861	0.75	5.4	10	10	1
	SL0422	STM0428	phnT	-	480509	481618	1110	1.45	6.9	10	10	1
	SL0423	STM0429	phnS	-	481624	482568	945	3.1	6.6	10	10	1
	SL0424	STM0430	phnR	-	482835	483554	720	7.45	8.9	10	10	1
	SL0425	STM0431	phnW	+	483694	484797	1104	0.75	8	10	10	1
	SL0426	STM0432	phnX	+	484804	485616	813	0.4	6.3	10	10	1
	SL0427	STM0433	thiJ	-	485713	486303	591	30	41.3	30	41.3	1.37667
	SL0428	STM0434	apbA	-	486266	487177	912	24.8	68	24.8	68	2.74194
	SL0429	STM0435	yajQ	+	487285	487794	510	131.7	113.8	131.7	113.8	0.864085
	SL0430	STM0436	yajR	-	487841	489205	1365	16.55	39.6	16.55	39.6	2.39275
	SL0430A	SL0430A		-	489507	489698	192	9.95	7.5	10	10	1
	SL0431	STM0437		+	489742	491253	1512	8.35	14.3	10	14.3	1.43
	SL0432	STM0438		+	491475	492758	1284	11.45	14.3	11.45	14.3	1.24891
	SL0433	STM0439	cyoE	-	492840	493730	891	295.8	315	295.8	315	1.06491
	SL0434	STM0440	cyoD	-	493742	494071	330	264.05	373.7	264.05	373.7	1.41526
	SL0435	STM0441	cyoC	-	494071	494586	516	120.4	276.6	120.4	276.6	2.29734
	SL0436	STM0442	cyoB	-	494675	496666	1992	121.1	296.1	121.1	296.1	2.44509
	SL0437	STM0443	cyoA	-	496677	497633	957	277.5	408.2	277.5	408.2	1.47099
	SL0438	STM0444	ampG	-	498086	499561	1476	14.3	13.2	14.3	13.2	0.923077
	SL0439	STM0445	yajG	-	499605	500237	633	45.3	56.6	45.3	56.6	1.24945
	SL0440	STM0446	bolA	+	500487	500804	318	432.3	248.4	432.3	248.4	0.574601
	SL0441	STM0447	tig	+	501151	502449	1299	250	308	250	308	1.232
	SL0442	STM0448	clpP	+	502696	503319	624	160.75	348.1	160.75	348.1	2.16547
	SL0443	STM0449	clpX	+	503571	504842	1272	283.55	499.7	283.55	499.7	1.7623
	SL0444	STM0450	lon	+	505028	507382	2355	83.4	329	83.4	329	3.94484
	SL0445	STM0451	hupB	+	507591	507863	273	3553.9	2528.6	3553.9	2528.6	0.7115
	SL0446	STM0452	cypD	+	508154	510025	1872	61	217.2	61	217.2	3.56066
	SL0447	STM0453	comE1	+	510175	510549	375	5.15	8.2	10	10	1
	SL0448	STM0454	ybaW	+	510653	511051	399	12.6	27.2	12.6	27.2	2.15873
	SL0449	STM0455	ybaX	-	511157	511852	696	28.05	57.5	28.05	57.5	2.04991
	SL0450	STM0456	ybaE	-	511917	513617	1701	4.45	14.5	10	14.5	1.45
	SL0451	STM0457	cof	+	513718	514536	819	4.1	14.8	10	14.8	1.48
	SL0452	STM0458		-	514586	515641	1056	4.65	13	10	13	1.3
	SL0453	STM0459	ybaO	+	515754	516212	459	35.55	81.4	35.55	81.4	2.28973
	SL0454	STM0460	mdlA	+	516253	518025	1773	15.85	39.7	15.85	39.7	2.50473
	SL0455	STM0461	mdlB	+	518018	519799	1782	11.3	27.8	11.3	27.8	2.46018
	SL0456	STM0462	glnK	+	520012	520350	339	0.6	19.8	10	19.8	1.98
	SL0457	STM0463	amtB	+	520382	521668	1287	5.25	13.6	10	13.6	1.36
	SL0458	STM0464	tesB	-	521768	522628	861	16.4	41.4	16.4	41.4	2.52439
	SL0459	STM0465	ybaY	+	522843	523412	570	151.9	127.1	151.9	127.1	0.836735
	SL0460	STM0466	ybaZ	-	523445	523756	312	60.25	74.8	60.25	74.8	1.24149
	SL0461	STM0468	ylaB	-	524065	525615	1551	16.45	15.6	16.45	15.6	0.948328
	SL0462	STM0469	rpmE2	+	525840	526100	261	17.75	225.1	17.75	225.1	12.6817
	SL0463	STM0470	rpmJa	+	526163	526246	84	91.05	302.1	91.05	302.1	3.31796
	SL0464	STM0471	ylaC	-	526302	526772	471	84.25	107.1	84.25	107.1	1.27122
	SL0465	STM0472	maa	-	526889	527440	552	65.55	141.5	65.55	141.5	2.15866
	SL0466	STM0473	hha	-	527619	527837	219	145.9	337.5	145.9	337.5	2.31323
	SL0467	STM0474	ybaJ	-	527865	528239	375	205.65	158.1	205.65	158.1	0.768782
	SL0468	STM0475	acrB	-	528735	531884	3150	55.35	93.5	55.35	93.5	1.68925
	SL0469	STM0476	acrA	-	531907	533100	1194	67.15	131.5	67.15	131.5	1.9583
	SL0470	STM0477	acrR	+	533242	533895	654	53.55	72	53.55	72	1.34454
	SL0471	STM0478	aefA	+	534014	537376	3363	15.2	31.5	15.2	31.5	2.07237
	SL0472	STM0479		-	537418	538353	936	24.1	49	24.1	49	2.0332
	SL0473	STM0480	ybaM	-	538423	538590	168	16.55	67.1	16.55	67.1	4.05438
	SL0474	STM0481	priC	-	538604	539119	516	12.55	35	12.55	35	2.78884
	SL0476	STM0483	apt	+	539730	540281	552	45.35	191.9	45.35	191.9	4.23153
	SL0477	STM0484	dnaX	+	540395	542323	1929	66.95	90.3	66.95	90.3	1.34877
	SL0478	STM0485	ybaB	+	542369	542698	330	53.8	173.4	53.8	173.4	3.22305
	SL0479	STM0486	recR	+	542698	543303	606	59.45	98	59.45	98	1.64844
	SL0480	STM0487	htpG	+	543414	545288	1875	57.85	103.2	57.85	103.2	1.78392
	SL0481	STM0488	adk	+	545529	546173	645	88.95	96.4	88.95	96.4	1.08375
	SL0482	STM0489	hemH	+	546402	547364	963	33.6	35	33.6	35	1.04167
	SL0483	STM0490	aes	-	547361	548332	972	1.8	4.4	10	10	1
	SL0484	STM0491	gsk	+	548485	549789	1305	12.4	46.6	12.4	46.6	3.75806
	SL0485	STM0492	ybaL	-	549838	551514	1677	64.5	81.1	64.5	81.1	1.25736
	SL0486	STM0493	fsr	-	551729	552949	1221	6.1	7.2	10	10	1
	SL0487	STM0494	ushA	+	553122	554774	1653	64.2	52.1	64.2	52.1	0.811526
	SL0488	STM0495	ybaK	-	554891	555370	480	35.35	47.7	35.35	47.7	1.34936
	SL0489	STM0496	ybaP	-	555572	556366	795	13.6	40.2	13.6	40.2	2.95588
	SL0490	STM0497		-	556452	557279	828	6.2	8.4	10	10	1
	SL0491	STM0498	copA	-	557433	559934	2502	17.95	12.3	17.95	12.3	0.685237
	SL0492	STM0499	cueR	+	560044	560460	417	47.35	63.8	47.35	63.8	1.34741
	SL0493	STM0500	ybbJ	-	560461	560913	453	17.75	35.5	17.75	35.5	2
	SL0494	STM0501	ybbK	-	560910	561827	918	20.15	72	20.15	72	3.5732
	SL0495	STM0502	ybbL	+	561974	562651	678	9.1	8.8	10	10	1
	SL0496	STM0503	ybbM	+	562638	563417	780	11.35	9.9	11.35	10	0.881057
	SL0497	STM0504	ybbN	-	563503	564357	855	30	76.7	30	76.7	2.55667
	SL0498	STM0505	ybbO	-	564417	565187	771	21.3	45.8	21.3	45.8	2.15023
	SL0499	STM0506	tesA	-	565342	565956	615	14.3	42.7	14.3	42.7	2.98601
	SL0500	STM0507	ybbA	+	565927	566613	687	11.35	45.5	11.35	45.5	4.00881
	SL0501	STM0508	ybbP	+	566610	569024	2415	15.8	23.5	15.8	23.5	1.48734
	SL0502	STM0509		+	569210	570343	1134	8.35	15.5	10	15.5	1.55
	SL0503	STM0510	sfbA	+	570600	571430	831	7.25	46.2	10	46.2	4.62
	SL0504	STM0511	sfbB	+	571467	572483	1017	5.1	27.6	10	27.6	2.76
	SL0505	STM0512	sfbC	+	572476	573135	660	11.3	22.7	11.3	22.7	2.00885
	SL0506	STM0513	ybbB	-	573174	574268	1095	21.2	26.5	21.2	26.5	1.25
	SL0507	STM0514	ybbS	-	574338	575264	927	2.85	5.3	10	10	1
	SL0508	STM0515	allA	+	575491	575973	483	28	28.2	28	28.2	1.00714
	SL0509	STM0516	allR	+	576052	576870	819	35.5	68.8	35.5	68.8	1.93803
	SL0510	STM0517	gcl	+	576955	578736	1782	2.05	3.8	10	10	1
	SL0511	STM0518	gip	+	578749	579525	777	3.55	5.2	10	10	1
	SL0512	STM0519	garRa	+	579626	580504	879	2.3	2.9	10	10	1
	SL0513	STM0520		+	580570	581817	1248	2.35	2.9	10	10	1
	SL0515	STM0522	allP	+	581913	583367	1455	1.1	2.8	10	10	1
	SL0516	STM0523	allB	+	583446	584807	1362	3.35	5	10	10	1
	SL0517	STM0524	ybbY	+	584866	586164	1299	1	1.6	10	10	1
	SL0518	STM0525	glxK	+	586187	587335	1149	1.1	2.1	10	10	1
	SL0519	STM0526	ylbA	-	587415	588200	786	14.85	18.1	14.85	18.1	1.21886
	SL0520	STM0527	allC	-	588211	589446	1236	2.9	2.8	10	10	1
	SL0521	STM0528	allD	-	589468	590517	1050	2.6	1.2	10	10	1
	SL0522	STM0529	fdrA	+	590848	592512	1665	3.7	4	10	10	1
	SL0523	STM0530	ylbE	+	592522	593781	1260	0.35	2	10	10	1
	SL0524	STM0531	ylbF	+	593793	594602	810	0.7	2	10	10	1
	SL0525	STM0532	arcC	+	594606	595499	894	2.2	2.8	10	10	1
	SL0526	STM0533	purK	-	595540	596607	1068	31.35	28.4	31.35	28.4	0.905901
	SL0527	STM0534	purE	-	596604	597113	510	31	60.3	31	60.3	1.94516
	SL0528	STM0535	lpxH	-	597231	597953	723	58	42.4	58	42.4	0.731034
	SL0529	STM0536	ppiB	-	597956	598450	495	200.7	242.9	200.7	242.9	1.21026
	SL0530	STM0537	cysS	+	598623	600008	1386	40	64.6	40	64.6	1.615
	SL0531	STM0538		-	600052	600876	825	4.05	8.6	10	10	1
	SL0532	STM0539		-	600873	601310	438	4.7	8.4	10	10	1
	SL0533	STM0540	ybcI	-	601303	601848	546	2.25	7	10	10	1
	SL0534	STM0541	ybcJ	-	601976	602188	213	98.25	99.3	98.25	99.3	1.01069
	SL0535	STM0542	folD	-	602190	603056	867	46.35	87	46.35	87	1.87702
	SL0536	STM0543	fimA	+	603618	604160	543	23.7	5.5	23.7	10	0.421941
	SL0537	STM0544	fimI	+	604236	604769	534	3.05	1	10	10	1
	SL0538	STM0545	fimC	+	604813	605505	693	2.2	1	10	10	1
	SL0539	STM0546	fimD	+	605536	608148	2613	1.75	2.7	10	10	1
	SL0540	STM0547	fimH	+	608163	609170	1008	2.6	3.7	10	10	1
	SL0541	STM0548	fimF	+	609180	609698	519	6.5	5.6	10	10	1
	SL0542	STM0549	fimZ	-	609744	610376	633	5.05	3	10	10	1
	SL0543	STM0550	fimY	-	610980	611702	723	0.55	1.6	10	10	1
	SL0544	STM0551		-	611721	612032	312	2.3	1.4	10	10	1
	SL0545	STM0552	fimW	-	612194	612790	597	9	5.6	10	10	1
	SL0546	STM0555		-	613262	613552	291	3.35	4.8	10	10	1
	SL0547	STM0557		-	614292	615944	1653	10.3	2.5	10.3	10	0.970874
	SL0548	STM0558	gtrBa	-	615925	616851	927	14.6	4.6	14.6	10	0.684932
	SL0549	STM0559	gtrAa	-	616848	617210	363	17.05	7.3	17.05	10	0.58651
	SL0550	STM0561		-	618078	618407	330	2.3	1.9	10	10	1
	SL0550A	STM0562	cusA	+	618456	618692	237	27.45	20.8	27.45	20.8	0.757741
	SL0551	STM0563	ykgD	-	618746	619600	855	4.3	3.4	10	10	1
	SL0552	STM0564	ykgC	+	619816	621141	1326	4.55	8.2	10	10	1
	SL0553	STM0565		+	621298	621534	237	1.35	2.8	10	10	1
	SL0554	STM0566	ykgB	+	621547	622107	561	0.95	2.6	10	10	1
	SL0555	STM0567		-	622186	623361	1176	41.5	16.9	41.5	16.9	0.407229
	SL0556	STM0568	pheP	+	623687	625081	1395	27.85	29.2	27.85	29.2	1.04847
	SL0557	STM0569	ybdG	-	625123	626253	1131	19.35	24.3	19.35	24.3	1.25581
	SL0558	STM0570	apeE	+	626681	628651	1971	15.2	40.9	15.2	40.9	2.69079
	SL0559	STM0571		+	628818	631547	2730	14.7	19.2	14.7	19.2	1.30612
	SL0560	STM0572		-	631675	632661	987	1.25	1.3	10	10	1
	SL0561	STM0573		-	632728	633771	1044	0.55	0.7	10	10	1
	SL0562	STM0574	manZ	-	633804	634658	855	0.3	2.6	10	10	1
	SL0563	STM0575	manY	-	634661	635335	675	0.4	1.9	10	10	1
	SL0564	STM0576	manX	-	635419	635889	471	0.2	2.2	10	10	1
	SL0565	STM0577		-	635867	636316	450	0.35	1.9	10	10	1
	SL0566	STM0578	nfnB	-	636516	637169	654	30.25	76.2	30.25	76.2	2.51901
	SL0567	STM0579	ybdF	-	637266	637634	369	10.2	28.8	10.2	28.8	2.82353
	SL0568	STM0580	ramR	-	637634	638215	582	24	34	24	34	1.41667
	SL0569	STM0581	ramA	+	638504	638845	342	15.85	58.9	15.85	58.9	3.71609
	SL0570	STM0582	ybdJ	-	638851	639099	249	14.65	47.7	14.65	47.7	3.25597
	SL0571	STM0583	ybdK	-	639166	640284	1119	7.75	42.9	10	42.9	4.29
	SL0572	STM0584	entD	-	640296	641000	705	1.25	34.5	10	34.5	3.45
	SL0573	STM0585	fepA	-	641046	643301	2256	2.2	131.1	10	131.1	13.11
	SL0574	STM0586	fes	+	643490	644704	1215	0.3	146.3	10	146.3	14.63
	SL0575	STM0587	ybdZ	+	644735	644953	219	0.8	190.7	10	190.7	19.07
	SL0576	STM0588	entF	+	644950	648834	3885	1	167.4	10	167.4	16.74
	SL0577	STM0589	fepE	+	649084	650220	1137	17.5	76.8	17.5	76.8	4.38857
	SL0578	STM0590	fepC	-	650273	651067	795	1.65	17.6	10	17.6	1.76
	SL0579	STM0591	fepG	-	651064	652053	990	1.05	16.1	10	16.1	1.61
	SL0580	STM0592	fepD	-	652053	653060	1008	0.55	28.1	10	28.1	2.81
	SL0581	STM0593	ybdA	+	653171	654415	1245	2.2	14.8	10	14.8	1.48
	SL0582	STM0594	fepB	-	654478	655434	957	1.95	72.7	10	72.7	7.27
	SL0583	STM0595	entC	+	655743	656918	1176	0.95	69.4	10	69.4	6.94
	SL0584	STM0596	entE	+	656928	658538	1611	0.8	58.6	10	58.6	5.86
	SL0585	STM0597	entB	+	658552	659409	858	0.75	98.3	10	98.3	9.83
	SL0586	STM0598	entA	+	659409	660164	756	1.15	130.7	10	130.7	13.07
	SL0587	STM0599	ybdB	+	660167	660580	414	1.6	113	10	113	11.3
	SL0588	STM0600	cstAa	+	660762	662867	2106	174.4	346.3	174.4	346.3	1.98567
	SL0589	STM0601	ybdD	+	662931	663128	198	109.8	311.8	109.8	311.8	2.83971
	SL0590	STM0602	ybdH	-	663164	664252	1089	4.5	39.5	10	39.5	3.95
	SL0591	STM0603	ybdL	+	664379	665539	1161	4.35	51.6	10	51.6	5.16
	SL0592	STM0604	ybdM	-	665540	666157	618	13.15	14.8	13.15	14.8	1.12548
	SL0593	STM0605	ybdN	-	666130	667365	1236	12.7	9	12.7	10	0.787402
	SL0594	STM0606	ybdO	-	667531	668433	903	15.9	25.1	15.9	25.1	1.57862
	SL0595	STM0607	dsbG	-	668750	669496	747	18.55	36.7	18.55	36.7	1.97844
	SL0596	STM0608	ahpC	+	669937	670500	564	209.6	587.2	209.6	587.2	2.80153
	SL0597	STM0609	ahpF	+	670742	672307	1566	19.35	52.7	19.35	52.7	2.72351
	SL0598	STM0610		+	672639	673199	561	0.15	0.9	10	10	1
	SL0599	STM0611		+	673192	675471	2280	1.65	4.1	10	10	1
	SL0600	STM0612		+	675468	676025	558	2.6	10.5	10	10.5	1.05
	SL0601	STM0613		+	676025	676792	768	19.85	29.2	19.85	29.2	1.47103
	SL0602	STM0614	ybdQ	-	676860	677288	429	434.75	516.9	434.75	516.9	1.18896
	SL0603	STM0615	ybdR	+	677511	678749	1239	6.35	16.3	10	16.3	1.63
	SL0604	STM0616	rnk	-	678832	679242	411	57.1	212.8	57.1	212.8	3.7268
	SL0605	STM0617	rna	-	679477	680283	807	57.35	644.5	57.35	644.5	11.238
	SL0606	STM0618	citT	-	680393	681856	1464	2.85	7.9	10	10	1
	SL0607	STM0619	citG	-	681894	682790	897	0.25	0.6	10	10	1
	SL0608	STM0620	citX	-	682762	683313	552	0.05	1.1	10	10	1
	SL0609	STM0621	citF	-	683317	684846	1530	0.2	1.6	10	10	1
	SL0610	STM0622	citE	-	684856	685764	909	0.05	1.6	10	10	1
	SL0611	STM0623	citD	-	685761	686057	297	0	1.8	10	10	1
	SL0612	STM0624	citC	-	686054	687130	1077	0.2	1.9	10	10	1
	SL0613	STM0625	citA	+	687515	689176	1662	5.45	9.8	10	10	1
	SL0614	STM0626	citB	+	689145	689825	681	10	9.7	10	10	1
	SL0615	STM0627	dcuC	-	689879	691132	1254	2.9	3.6	10	10	1
	SL0616	STM0628	pagP	+	691643	692215	573	76.1	565.7	76.1	565.7	7.43364
	SL0617	STM0629	cspE	+	692400	692612	213	4395.35	7460.7	4395.35	7460.7	1.69741
	SL0618	STM0630	ccrB	-	692670	693053	384	53	47.6	53	47.6	0.898113
	SL0619	STM0631		+	693144	693932	789	10.25	29.7	10.25	29.7	2.89756
	SL0620	STM0632	tatE	+	694061	694264	204	151.85	390.1	151.85	390.1	2.56898
	SL0621	STM0633	lipA	-	694350	695315	966	44	113.1	44	113.1	2.57045
	SL0622	STM0634	ybeF	-	695521	696474	954	20.85	19.2	20.85	19.2	0.920863
	SL0623	STM0635	lipB	-	696776	697417	642	16.9	63.2	16.9	63.2	3.73964
	SL0624	STM0636	ybeD	-	697517	697711	195	246.35	324.8	246.35	324.8	1.31845
	SL0625	STM0637	dacA	-	697889	699100	1212	42.65	113.7	42.65	113.7	2.66589
	SL0626	STM0638	rlpA	-	699240	700307	1068	31.6	67.3	31.6	67.3	2.12975
	SL0627	STM0639	mrdB	-	700318	701430	1113	16.4	25.7	16.4	25.7	1.56707
	SL0628	STM0640	mrdA	-	701433	703334	1902	20.4	30.2	20.4	30.2	1.48039
	SL0629	STM0641	ybeA	-	703365	703832	468	24.3	100.1	24.3	100.1	4.11934
	SL0630	STM0642	ybeB	-	703836	704153	318	23	137.9	23	137.9	5.99565
	SL0631	STM0643	cobC	-	704482	705090	609	14.65	35.5	14.65	35.5	2.42321
	SL0632	STM0644	cobD	+	705187	706281	1095	11	17.6	11	17.6	1.6
	SL0633	STM0645	nadD	-	706256	706897	642	15.1	24	15.1	24	1.5894
	SL0634	STM0646	holA	-	706899	707930	1032	26.75	70	26.75	70	2.61682
	SL0635	STM0647	rlpB	-	707930	708520	591	97.2	132.3	97.2	132.3	1.36111
	SL0636	STM0648	leuS	-	708535	711117	2583	39.85	98.2	39.85	98.2	2.46424
	SL0637	STM0649		+	711405	711695	291	1.05	2.4	10	10	1
	SL0638	STM0650		+	711712	712884	1173	1.7	3.6	10	10	1
	SL0639	STM0651		+	713003	713887	885	22.1	13.4	22.1	13.4	0.606335
	SL0640	STM0652		+	713955	715883	1929	25.5	21.4	25.5	21.4	0.839216
	SL0641	STM0653	ybeL	+	715976	716449	474	144.3	115.2	144.3	115.2	0.798337
	SL0642	STM0654	ybeQ	-	716488	717483	996	6.45	7.6	10	10	1
	SL0643	STM0655	ybeR	+	717608	718315	708	2.7	3.1	10	10	1
	SL0644	STM0656	ybeS	+	718312	719745	1434	1.6	3.1	10	10	1
	SL0645	STM0657	ybeU	+	719757	720453	697	0.9	5.9	10	10	1
	SL0647	STM0658	ybeV	+	720450	721922	1473	3.25	7.3	10	10	1
	SL0648	STM0659	hscC	-	721944	723623	1680	7.3	4.6	10	10	1
	SL0649	STM0660		-	723699	724937	1239	12.8	33.6	12.8	33.6	2.625
	SL0650	STM0661	rihA	-	724969	725904	936	17.5	43.3	17.5	43.3	2.47429
	SL0651	STM0662	gltL	-	726021	726746	726	36	74.3	36	74.3	2.06389
	SL0652	STM0663	gltK	-	726746	727420	675	35.6	76.1	35.6	76.1	2.13764
	SL0653	STM0664	gltJ	-	727420	728160	741	26	82.5	26	82.5	3.17308
	SL0654	STM0665	gltI	-	728320	729246	927	134.1	310.5	134.1	310.5	2.31544
	SL0655	STM0666	lnt	-	729583	731121	1539	28.1	51.5	28.1	51.5	1.83274
	SL0656	STM0667	ybeX	-	731141	732019	879	66.4	196.3	66.4	196.3	2.95633
	SL0657	STM0668	ybeY	-	732177	732650	474	87.15	137.3	87.15	137.3	1.57544
	SL0658	STM0669	phoL	-	732647	733732	1086	64.45	152.5	64.45	152.5	2.36618
	SL0659	STM0670	miaB	-	733898	735322	1425	27	167	27	167	6.18519
	SL0660	STM0671	ubiF	+	735466	736641	1176	17	29	17	29	1.70588
	SL0661	STM0672		-	736708	737283	576	15.65	9.2	15.65	10	0.638978
	SL0662	STM0680	asnB	-	738350	740014	1665	27.75	69.6	27.75	69.6	2.50811
	SL0663	STM0681	nagD	-	740304	741056	753	28.9	70.6	28.9	70.6	2.44291
	SL0664	STM0682	nagC	-	741103	742323	1221	26.9	116.7	26.9	116.7	4.33829
	SL0665	STM0683	nagA	-	742328	743482	1155	38.05	193	38.05	193	5.07227
	SL0666	STM0684	nagB	-	743542	744342	801	39.85	222.3	39.85	222.3	5.57842
	SL0667	STM0685	nagE	+	744669	746621	1953	43.1	162.4	43.1	162.4	3.76798
	SL0668	STM0686	glnS	+	746832	748499	1668	43.95	104.2	43.95	104.2	2.37088
	SL0669	STM0687	ybfM	+	748945	750351	1407	49.75	17.7	49.75	17.7	0.355779
	SL0670	STM0688	ybfN	+	750401	750733	333	77.05	11.9	77.05	11.9	0.154445
	SL0671	STM0689		-	750782	752086	1305	10.35	6.7	10.35	10	0.966184
	SL0672	STM0690		-	752137	753276	1140	1.45	3.7	10	10	1
	SL0673	STM0691		-	753263	754666	1404	3.2	13.9	10	13.9	1.39
	SL0674	STM0692		-	754764	755690	927	9.8	35.5	10	35.5	3.55
	SL0675	STM0693	fur	-	755805	756257	453	272.15	426	272.15	426	1.56531
	SL0676	STM0694	fldA	-	756539	757069	531	155.5	310.2	155.5	310.2	1.99486
	SL0677	STM0695	ybfE	-	757232	757513	282	14.45	69.5	14.45	69.5	4.80969
	SL0678	STM0696	ybfF	-	757647	758417	771	15.5	26.8	15.5	26.8	1.72903
	SL0679	STM0697	seqA	+	758602	759144	543	93.5	140.5	93.5	140.5	1.50267
	SL0680	STM0698	pgm	+	759169	760809	1641	78.15	111.8	78.15	111.8	1.43058
	SL0681	STM0699		-	760924	761409	486	10.55	8	10.55	10	0.947867
	SL0682	STM0700	potE	-	761474	762793	1320	8.1	4.3	10	10	1
	SL0683	STM0701	speF	-	762790	764988	2199	8.8	3.6	10	10	1
	SL0684	STM0702	kdpE	-	765750	766427	678	13.45	86.6	13.45	86.6	6.43866
	SL0685	STM0703	kdpD	-	766424	769108	2685	6.2	22.8	10	22.8	2.28
	SL0686	STM0704	kdpC	-	769105	769689	585	3	10.2	10	10.2	1.02
	SL0687	STM0705	kdpB	-	769698	771746	2049	0.6	6.7	10	10	1
	SL0688	STM0706	kdpA	-	771767	773446	1680	0.2	7.6	10	10	1
	SL0688A	SL0688A	kdpF	-	773446	773535	90	0.9	14.6	10	14.6	1.46
	SL0689	STM0708	ybfA	+	773872	774078	207	72.95	190.5	72.95	190.5	2.61138
	SL0690	STM0709	phrB	+	774189	775610	1422	13.3	16.2	13.3	16.2	1.21805
	SL0691	STM0710	ybgH	-	775649	777130	1482	4.2	9.8	10	10	1
	SL0692	STM0711	ybgI	+	777459	778202	744	46.7	139.5	46.7	139.5	2.98715
	SL0693	STM0712	ybgJ	+	778218	778874	657	29.7	83.4	29.7	83.4	2.80808
	SL0694	STM0713	ybgK	+	778868	779800	933	17.3	67.4	17.3	67.4	3.89595
	SL0695	STM0714	ybgL	+	779790	780524	735	17.95	49	17.95	49	2.72981
	SL0696	STM0715		+	780848	780979	132	5.45	55	10	55	5.5
	SL0697	STM0716	fimB	+	781039	781605	567	8.55	49.5	10	49.5	4.95
	SL0698	STM0717		+	782065	782400	336	1.05	5.2	10	10	1
	SL0699	STM0718		+	782402	783142	741	1.15	1.8	10	10	1
	SL0700	STM0719		+	783428	784579	1152	1.1	1.2	10	10	1
	SL0702	STM0720		+	784576	785472	897	0.5	0.5	10	10	1
	SL0703	STM0721		+	785485	786618	1134	0.85	1.3	10	10	1
	SL0704	STM0722		+	786747	787517	771	1.55	1.3	10	10	1
	SL0705	STM0723		+	787521	788231	711	1.45	1.3	10	10	1
	SL0706	STM0724		+	788325	790103	1779	2	1.2	10	10	1
	SL0707	STM0725		+	790296	791129	834	1	1.2	10	10	1
	SL0708	STM0726		+	791187	793082	1896	2.2	2	10	10	1
	SL0709	STM0727		+	793150	793287	138	24.45	30	24.45	30	1.22699
	SL0710	STM0728	nei	+	793336	794127	792	12.95	34.6	12.95	34.6	2.67181
	SL0711	STM0729	abrB	-	794182	795144	963	9.45	8.4	10	10	1
	SL0712	STM0730	gltA	-	795365	796648	1284	218.25	186.1	218.25	186.1	0.852692
	SL0713	STM0731		+	796623	796994	372	2.65	2.8	10	10	1
	SL0714	STM0732	sdhC	+	797403	797792	390	349.75	373.9	349.75	373.9	1.06905
	SL0715	STM0733	sdhD	+	797786	798133	348	285.85	272.8	285.85	272.8	0.954347
	SL0716	STM0734	sdhA	+	798133	799899	1767	179.15	160.9	179.15	160.9	0.89813
	SL0717	STM0735	sdhB	+	799913	800632	720	299.4	194	299.4	194	0.647963
	SL0718	STM0736	sucA	+	801156	803957	2802	256.1	195.9	256.1	195.9	0.764936
	SL0719	STM0737	sucB	+	803972	805180	1209	331.45	184.3	331.45	184.3	0.556042
	SL0720	STM0738	sucC	+	805322	806488	1167	280.7	180.3	280.7	180.3	0.642323
	SL0721	STM0739	sucD	+	806488	807357	870	438.7	151.1	438.7	151.1	0.344427
	SL0722	STM0740	cydA	+	808940	810508	1569	342.45	229.5	342.45	229.5	0.670171
	SL0723	STM0741	cydB	+	810524	811663	1140	274.6	270.7	274.6	270.7	0.985798
	SL0724	STM0742	ybgT	+	811678	811791	114	703.6	355.3	703.6	355.3	0.504974
	SL0725	STM0743	ybgE	+	811928	812209	282	282.75	154.1	282.75	154.1	0.545004
	SL0726	STM0744	ybgC	+	812438	812842	405	56.95	154.7	56.95	154.7	2.71642
	SL0727	STM0745	tolQ	+	812839	813531	693	32.35	76.1	32.35	76.1	2.3524
	SL0728	STM0746	tolR	+	813535	813963	429	33.4	69.5	33.4	69.5	2.08084
	SL0729	STM0747	tolA	+	814028	815251	1224	33.25	43.5	33.25	43.5	1.30827
	SL0730	STM0748	tolB	+	815375	816667	1293	155.1	261.3	155.1	261.3	1.68472
	SL0731	STM0749	pal	+	816702	817226	525	642.5	1006.1	642.5	1006.1	1.56591
	SL0732	STM0750	ybgF	+	817236	818024	789	188.4	269.1	188.4	269.1	1.42834
	SL0733	STM0756	nadA	+	819489	820532	1044	5.7	8.6	10	10	1
	SL0734	STM0757	pnuC	+	820557	821276	720	21.5	17.5	21.5	17.5	0.813953
	SL0735	STM0758	ybgR	-	821273	822211	939	20.1	15.7	20.1	15.7	0.781095
	SL0736	STM0759	ybgS	-	822322	822708	387	64.1	31.2	64.1	31.2	0.486739
	SL0737	STM0760	aroG	+	823028	824080	1053	56	246.6	56	246.6	4.40357
	SL0738	STM0761		-	824174	824719	546	14.8	9.5	14.8	10	0.675676
	SL0739	STM0762		-	824734	825579	846	10.75	5.6	10.75	10	0.930233
	SL0740	STM0763		+	825709	826599	891	26.7	12	26.7	12	0.449438
	SL0741	STM0764		-	826600	827526	927	5.2	5	10	10	1
	SL0742	STM0765		+	827806	829074	1269	0.8	1.1	10	10	1
	SL0743	STM0766	dcoC	+	829124	829369	246	0.45	2.5	10	10	1
	SL0744	STM0767	dcoA	+	829385	831160	1776	0	0.1	10	10	1
	SL0745	STM0768	dcoB	+	831173	832474	1302	0.15	0.4	10	10	1
	SL0746	STM0769		+	832593	833291	699	4.3	6.4	10	10	1
	SL0747	STM0770		+	833671	834750	1080	1.6	15.7	10	15.7	1.57
	SL0748	STM0771		+	834750	835526	777	4.5	14.7	10	14.7	1.47
	SL0749	STM0772	gpmA	-	835617	836369	753	224.1	700.8	224.1	700.8	3.12718
	SL0750	STM0773	galM	-	836593	837633	1041	37.6	74.5	37.6	74.5	1.98138
	SL0751	STM0774	galK	-	837627	838775	1149	24.9	79.9	24.9	79.9	3.20884
	SL0752	STM0775	galT	-	838778	839824	1047	11.9	61.4	11.9	61.4	5.15966
	SL0753	STM0776	galE	-	839835	840851	1017	24.9	82.1	24.9	82.1	3.29719
	SL0754	STM0777		-	841074	841982	909	2.2	3.2	10	10	1
	SL0755	STM0778	modF	-	842153	843628	1476	20.35	41.4	20.35	41.4	2.0344
	SL0756	STM0779	modE	-	843696	844484	789	18.3	48.6	18.3	48.6	2.65574
	SL0757	STM0780	ybhT	+	844613	844762	150	231.5	414.6	231.5	414.6	1.79093
	SL0758	STM0781	modA	+	844929	845702	774	213.9	233.3	213.9	233.3	1.0907
	SL0759	STM0782	modB	+	845702	846391	690	142	111.6	142	111.6	0.785915
	SL0760	STM0783	modC	+	846394	847452	1059	85.25	80.2	85.25	80.2	0.940762
	SL0761	STM0784	ybhA	-	847453	848271	819	16.95	29.7	16.95	29.7	1.75221
	SL0762	STM0785	ybhE	+	848435	849430	996	23.1	69.1	23.1	69.1	2.99134
	SL0763	STM0786	ybhC	-	849574	850857	1284	28.85	32	28.85	32	1.10919
	SL0764	STM0787	hutI	+	851095	852318	1224	76.6	92.4	76.6	92.4	1.20627
	SL0765	STM0788	hutG	+	852315	853256	942	38.8	56.4	38.8	56.4	1.45361
	SL0766	STM0789	hutC	+	853349	854026	678	43.3	40.9	43.3	40.9	0.944573
	SL0767	STM0790	hutU	+	854223	855908	1686	39.9	39.9	39.9	39.9	1
	SL0768	STM0791	hutH	+	855910	857430	1521	53.1	19.4	53.1	19.4	0.365348
	SL0769	STM0792	ybhB	-	857515	857991	477	45.25	206.4	45.25	206.4	4.56133
	SL0770	STM0793	bioA	-	858049	859338	1290	1.05	157.8	10	157.8	15.78
	SL0771	STM0794	bioB	+	859425	860465	1041	0.9	275.2	10	275.2	27.52
	SL0772	STM0795	bioF	+	860462	861619	1158	1.05	111.3	10	111.3	11.13
	SL0773	STM0796	bioC	+	861603	862358	756	0.55	89.8	10	89.8	8.98
	SL0774	STM0797	bioDa	+	862351	863037	687	0.75	80.9	10	80.9	8.09
	SL0775	STM0798	uvrB	+	863688	865709	2022	21.75	83.1	21.75	83.1	3.82069
	SL0776	STM0800	slrP	+	866199	868496	2298	73.75	114.8	73.75	114.8	1.55661
	SL0777	STM0801	ybhK	-	868588	869496	909	15.55	12	15.55	12	0.771704
	SL0778	STM0802	moaA	+	869893	870882	990	47.8	29.9	47.8	29.9	0.625523
	SL0779	STM0803	moaB	+	870904	871416	513	47.8	26.1	47.8	26.1	0.546025
	SL0780	STM0804	moaC	+	871419	871904	486	56.25	17.5	56.25	17.5	0.311111
	SL0781	STM0805	moaD	+	871891	872142	252	56.25	17.2	56.25	17.2	0.305778
	SL0782	STM0806	moaE	+	872144	872596	453	65.25	18.6	65.25	18.6	0.285057
	SL0783	STM0807	ybhL	+	872644	873348	705	110.65	160.3	110.65	160.3	1.44871
	SL0784	STM0808	ybhM	+	873495	874202	708	0.9	6.7	10	10	1
	SL0785	STM0809		+	874226	874834	609	2.45	4.2	10	10	1
	SL0786	STM0810		+	874842	875402	561	1.45	3.5	10	10	1
	SL0787	STM0811	ybhN	-	875405	876367	963	7.2	10.9	10	10.9	1.09
	SL0788	STM0812	ybhO	-	876367	877608	1242	7.75	11.1	10	11.1	1.11
	SL0789	STM0813	ybhP	-	877605	878363	759	9	15.9	10	15.9	1.59
	SL0790	STM0814	ybhQ	+	878496	878906	411	203.95	329.6	203.95	329.6	1.61608
	SL0791	STM0815	ybhR	-	878868	879974	1107	13.45	20.8	13.45	20.8	1.54647
	SL0792	STM0816	ybhS	-	880090	881220	1131	16.7	19.5	16.7	19.5	1.16766
	SL0793	STM0817	ybhF	-	881213	882949	1737	14.6	30.8	14.6	30.8	2.10959
	SL0794	STM0818		-	882942	883937	996	18.5	37.1	18.5	37.1	2.00541
	SL0795	STM0819	ybiH	-	883937	884611	675	20.4	56.2	20.4	56.2	2.7549
	SL0796	STM0820	rhlE	+	884841	886205	1365	1.95	23	10	23	2.3
	SL0797	STM0821	dinG	+	886512	888557	2046	8.8	30.1	10	30.1	3.01
	SL0798	STM0822	ybiB	+	888587	889561	975	16.6	37.6	16.6	37.6	2.26506
	SL0799	STM0823	ybiJ	-	889717	889977	261	3.4	34.2	10	34.2	3.42
	SL0800	STM0825	ybiI	-	890262	890528	267	42.75	45.4	42.75	45.4	1.06199
	SL0801	STM0826	ybiN	+	890733	891665	933	6.35	20.3	10	20.3	2.03
	SL0802	STM0827	ybiO	-	891662	893884	2223	6.45	9	10	10	1
	SL0803	STM0828	glnQ	-	894003	894725	723	49.2	69.7	49.2	69.7	1.41667
	SL0804	STM0829	glnP	-	894722	895381	660	37.1	70.4	37.1	70.4	1.89757
	SL0805	STM0830	glnH	-	895525	896271	747	130.4	224.8	130.4	224.8	1.72393
	SL0806	STM0831	dps	-	896748	897251	504	1587.6	719	1587.6	719	0.452885
	SL0807	STM0832	ybiF	-	897554	898441	888	8.9	7.2	10	10	1
	SL0808	STM0833	ompX	+	898795	899310	516	388.3	1468.2	388.3	1468.2	3.7811
	SL0809	STM0834	ybiP	-	899373	900953	1581	12	21.4	12	21.4	1.78333
	SL0810	STM0835		+	901532	902005	474	32.2	53.4	32.2	53.4	1.65839
	SL0811	STM0836	ybiR	+	902002	903114	1113	13.1	23.7	13.1	23.7	1.80916
	SL0812	STM0837	ybiS	-	903158	904078	921	33.1	67.2	33.1	67.2	2.03021
	SL0813	STM0838	ybiT	+	904297	905889	1593	21.05	72.1	21.05	72.1	3.42518
	SL0814	STM0839		+	906498	907241	744	2.8	16.7	10	16.7	1.67
	SL0815	STM0840	ybiV(2)	-	907270	907800	531	1.55	1.2	10	10	1
	SL0817	STM0841	ybiU	-	908194	909459	1266	2.1	3.9	10	10	1
	SL0818	STM0842	ybiV(1)	+	909721	910530	810	18.55	51.7	18.55	51.7	2.78706
	SL0819	STM0843	pflF	-	910608	913040	2433	0.8	1.6	10	10	1
	SL0820	STM0844	pflE	-	913046	913945	900	0.65	0.7	10	10	1
	SL0821	STM0845	moeB	-	914223	914972	750	10.45	29.8	10.45	29.8	2.85167
	SL0822	STM0846	moeA	-	914972	916213	1242	10.25	34.7	10.25	34.7	3.38537
	SL0823	STM0847	ybiK	+	916410	917351	942	49.95	50.6	49.95	50.6	1.01301
	SL0824	STM0848	yliA	+	917362	919233	1872	31.4	23.6	31.4	23.6	0.751592
	SL0825	STM0849	yliB	+	919266	920804	1539	23.9	23.6	23.9	23.6	0.987448
	SL0826	STM0850	yliC	+	920865	921785	921	16.4	16.7	16.4	16.7	1.01829
	SL0827	STM0851	yliD	+	921788	922699	912	21.85	14.4	21.85	14.4	0.659039
	SL0828	STM0852	rimO	-	922790	924115	1326	11.45	36.1	11.45	36.1	3.15284
	SL0829	STM0853	bssR	+	924346	924729	384	75.9	192.8	75.9	192.8	2.54018
	SL0830	STM0854		+	925442	925957	516	1.55	43.9	10	43.9	4.39
	SL0831	STM0855		+	925875	926729	855	3.15	54.8	10	54.8	5.48
	SL0832	STM0856		+	926740	927687	948	2.15	30.2	10	30.2	3.02
	SL0833	STM0857		+	927981	929144	1164	10.75	35.7	10.75	35.7	3.32093
	SL0834	STM0858		+	929593	931278	1686	2.8	14.7	10	14.7	1.47
	SL0835	STM0859		-	931284	932174	891	10.25	246	10.25	246	24
	SL0836	STM0860		-	932439	932864	426	18.25	112.7	18.25	112.7	6.17534
	SL0837	STM0861	yliI	+	933211	933891	681	4.7	17.7	10	17.7	1.77
	SL0838	STM0862	yliJ	-	933888	934514	627	34.25	126.9	34.25	126.9	3.70511
	SL0839	STM0863	dacC	+	934758	935960	1203	44.2	224.9	44.2	224.9	5.08824
	SL0840	STM0864	deoR	-	936005	936763	759	27.15	109.5	27.15	109.5	4.03315
	SL0841	STM0865	ybjG	-	936835	937443	609	24.85	229.1	24.85	229.1	9.21932
	SL0842	STM0866	mdfA	+	937756	938988	1233	8.95	17.6	10	17.6	1.76
	SL0843	STM0867		-	939042	939857	816	12.9	30.9	12.9	30.9	2.39535
	SL0844	STM0868		-	939854	941065	1212	4.8	22.2	10	22.2	2.22
	SL0845	STM0869		+	941233	941853	621	4.8	11.3	10	11.3	1.13
	SL0846	STM0870		-	941970	943655	1686	16.75	27.1	16.75	27.1	1.61791
	SL0847	STM0871	ybjM	+	943926	944303	378	7.15	10.1	10	10.1	1.01
	SL0848	STM0872	grxA	-	944335	944598	264	447.75	353.9	447.75	353.9	0.790396
	SL0849	STM0873	ybjC	+	944768	945058	291	22.35	85.2	22.35	85.2	3.81208
	SL0850	STM0874	mdaA	+	945105	945763	659	15.35	46.1	15.35	46.1	3.00326
	SL0852	STM0875	rimK	+	945821	946723	903	44.95	35.1	44.95	35.1	0.780868
	SL0853	STM0876	ybjN	+	946820	947296	477	18.25	33.4	18.25	33.4	1.83014
	SL0854	STM0877	potF	+	947645	948757	1113	4.3	37.2	10	37.2	3.72
	SL0855	STM0878	potG	+	948845	949978	1134	4.4	28.6	10	28.6	2.86
	SL0856	STM0879	potH	+	949988	950941	954	3.5	19.6	10	19.6	1.96
	SL0857	STM0880	potI	+	950938	951783	846	5.85	26.2	10	26.2	2.62
	SL0858	STM0881	ybjO	+	951857	952330	474	26.05	41.7	26.05	41.7	1.60077
	SL0859	STM0882	rumB	+	952373	953503	1131	6.2	25.4	10	25.4	2.54
	SL0860	STM0884		+	953786	955129	1344	1.3	3.1	10	10	1
	SL0861	STM0885		+	955159	955479	321	4.2	7.8	10	10	1
	SL0862	STM0886		+	955489	956976	1488	5.3	9.5	10	10	1
	SL0863	STM0887	artJ	-	957195	957926	732	5.3	50.7	10	50.7	5.07
	SL0864	STM0888	artM	-	958163	958831	669	42.05	102.3	42.05	102.3	2.43282
	SL0865	STM0889	artQ	-	958831	959547	717	34.3	73.7	34.3	73.7	2.14869
	SL0866	STM0890	artI	-	959554	960285	732	53.1	137.9	53.1	137.9	2.59699
	SL0867	STM0891	artP	-	960303	961031	729	66.6	101.8	66.6	101.8	1.52853
	SL0868	STM0892	ybjP	-	961261	961776	516	52.9	45.9	52.9	45.9	0.867675
	SL0869	STM0930		+	961904	962227	324	58.4	453.4	58.4	453.4	7.7637
	SL0870	STM0931	ybjR	+	962224	963054	831	31.25	202.8	31.25	202.8	6.4896
	SL0871	STM0932		-	963051	964064	1014	14.6	21.8	14.6	21.8	1.49315
	SL0872	STM0933	ybjT	-	964160	965593	1434	13.25	21.3	13.25	21.3	1.60755
	SL0873	STM0934	ltaA	-	965604	966605	1002	53.2	56.9	53.2	56.9	1.06955
	SL0874	STM0935	poxB	-	966644	968362	1719	11.4	21.4	11.4	21.4	1.87719
	SL0875	STM0936	hcr	-	968520	969491	972	14.3	30.8	14.3	30.8	2.15385
	SL0876	STM0937	hcp	-	969500	971152	1653	4.05	18.3	10	18.3	1.83
	SL0877	STM0938	ybjE	-	971296	972087	792	20.25	47.5	20.25	47.5	2.34568
	SL0878	STM0939	ybjD	+	972397	974055	1659	23.4	19.8	23.4	19.8	0.846154
	SL0879	STM0940	ybjX	-	974052	975020	969	120.6	408.3	120.6	408.3	3.38557
	SL0880	STM0941	ybjY	+	975148	976266	1119	37.5	338.1	37.5	338.1	9.016
	SL0881	STM0942	ybjZ	+	976263	978209	1947	36.65	142.6	36.65	142.6	3.89086
	SL0882	STM0943	cspD	-	978339	978560	222	1651.85	1143.2	1651.85	1143.2	0.692073
	SL0883	STM0944	clpS	+	978884	979204	321	183.5	623.1	183.5	623.1	3.39564
	SL0884	STM0945	clpA	+	979235	981511	2277	101.15	553.6	101.15	553.6	5.47306
	SL0885	STM0946	tnp	+	981703	982161	459	0	0	10	10	1
	SL0886	STM0947		-	982624	983307	684	3.85	19.7	10	19.7	1.97
	SL0887	STM0948		-	983478	983879	402	5	30.5	10	30.5	3.05
	SL0888	STM0950		-	984216	984893	678	10.55	20.1	10.55	20.1	1.90521
	SL0889	STM0951		-	984913	985773	861	4.3	6.6	10	10	1
	SL0890	STM0952		+	985882	986793	912	4.95	13.9	10	13.9	1.39
	SL0891	STM0953	infA	-	986884	987102	219	217.25	408.1	217.25	408.1	1.87848
	SL0892	STM0954		-	987030	987359	330	183.25	351.9	183.25	351.9	1.92033
	SL0893	STM0955	aat	-	987414	988118	705	18.6	32.7	18.6	32.7	1.75806
	SL0894	STM0956	cydC	-	988163	989884	1722	28.2	19.4	28.2	19.4	0.687943
	SL0895	STM0957	cydD	-	989885	991651	1767	28.95	26.9	28.95	26.9	0.929188
	SL0896	STM0958	trxB	-	991765	992733	969	74.9	405.8	74.9	405.8	5.41789
	SL0897	STM0959	lrp	+	993279	993773	495	305.35	429	305.35	429	1.40495
	SL0898	STM0960	ftsK	+	993908	997993	4086	61.8	91.4	61.8	91.4	1.47896
	SL0899	STM0961	lolA	+	998133	998747	615	79.45	180.2	79.45	180.2	2.26809
	SL0900	STM0962	ycaJ	+	998757	1000100	1344	48.25	101.5	48.25	101.5	2.10363
	SL0901	STM0963	serS	+	1000359	1001651	1293	58.1	197.4	58.1	197.4	3.39759
	SL0902	STM0964	dmsA	+	1001888	1004332	2445	37.25	5	37.25	10	0.268456
	SL0903	STM0965	dmsB	+	1004343	1004960	618	16.2	3.9	16.2	10	0.617284
	SL0904	STM0966	dmsC	+	1004962	1005825	864	25.3	40.6	25.3	40.6	1.60474
	SL0905	STM0968	ycaD	+	1006175	1007323	1149	6.4	14.5	10	14.5	1.45
	SL0906	STM0969	ycaM	+	1007541	1008962	1422	9.6	65.2	10	65.2	6.52
	SL0907	STM0970	pflA	-	1009255	1010079	825	33.8	70.7	33.8	70.7	2.09172
	SL0908	STM0971		-	1010171	1010497	327	57.3	56.2	57.3	56.2	0.980803
	SL0909	STM0972	sopD2	+	1010628	1011587	960	85.35	1132.6	85.35	1132.6	13.2701
	SL0910	STM0973	pflB	-	1011663	1013945	2283	162.1	250.3	162.1	250.3	1.54411
	SL0911	STM0974	focA	-	1014005	1014862	858	124.9	90.1	124.9	90.1	0.721377
	SL0912	STM0975	ycaO	-	1015267	1017027	1761	9.85	31.8	10	31.8	3.18
	SL0913	STM0976	ycaP	+	1017164	1017856	693	17.65	16.3	17.65	16.3	0.923513
	SL0914	STM0977	serC	+	1018042	1019130	1089	51.85	172.6	51.85	172.6	3.32883
	SL0915	STM0978	aroA	+	1019201	1020484	1284	25.15	88.7	25.15	88.7	3.52684
	SL0916	STM0979	ycaL	+	1020627	1021388	762	10.65	20.3	10.65	20.3	1.9061
	SL0917	STM0980	cmk	+	1021561	1022244	684	73.45	147.4	73.45	147.4	2.00681
	SL0918	STM0981	rpsA	+	1022358	1024031	1674	350.2	1165.9	350.2	1165.9	3.32924
	SL0919	STM0982	himD	+	1024187	1024471	285	494.45	506.8	494.45	506.8	1.02498
	SL0920	STM0983	rec2	+	1024701	1026965	2265	1.85	8.9	10	10	1
	SL0921	STM0984	msbA	+	1027002	1028750	1749	28.15	82.8	28.15	82.8	2.94139
	SL0922	STM0985	lpxK	+	1028747	1029724	978	25.8	31.3	25.8	31.3	1.21318
	SL0923	STM0986	ycaQ	+	1029768	1031000	1233	4.2	15.2	10	15.2	1.52
	SL0924	STM0987	ycaR	+	1031052	1031234	183	43.5	129.5	43.5	129.5	2.97701
	SL0925	STM0988	kdsB	+	1031231	1031977	747	32.55	52.7	32.55	52.7	1.61905
	SL0926	STM0989		+	1032188	1033081	894	19.6	20	19.6	20	1.02041
	SL0927	STM0990	ycbC	-	1033061	1033837	777	5.35	13.8	10	13.8	1.38
	SL0928	STM0991	smtA	+	1033973	1034776	804	23	53.6	23	53.6	2.33043
	SL0929	STM0992	mukF	+	1034769	1036091	1323	40.1	51.2	40.1	51.2	1.27681
	SL0930	STM0993	mukE	+	1036072	1036776	705	54.9	52.5	54.9	52.5	0.956284
	SL0931	STM0994	mukB	+	1036776	1041242	4467	45.65	87.6	45.65	87.6	1.91895
	SL0932	STM0995	ycbB	+	1041587	1043428	1842	49.25	108.3	49.25	108.3	2.19898
	SL0933	STM0996	ycbK	+	1043688	1044236	549	108.9	363.5	108.9	363.5	3.33792
	SL0934	STM0997	ycbL	+	1044264	1044911	648	77.95	183.8	77.95	183.8	2.35792
	SL0935	STM0998	aspC	-	1044973	1046163	1191	67.9	156.1	67.9	156.1	2.29897
	SL0936	STM0999	ompF	-	1046348	1047439	1092	381.4	102.6	381.4	102.6	0.269009
	SL0937	STM1000	asnCa	-	1048046	1049446	1401	113.5	187.6	113.5	187.6	1.65286
	SL0938	STM1001		-	1049647	1050108	462	21.2	38.6	21.2	38.6	1.82075
	SL0939	STM1002	dpaL	+	1050425	1051639	1215	2.65	2.9	10	10	1
	SL0940	STM1003		+	1051884	1053320	1437	1.45	1.5	10	10	1
	SL0941	STM1004	pncB	-	1053398	1054600	1203	20.25	86.5	20.25	86.5	4.2716
	SL0942	STM1005		-	1054795	1056087	1293	55.75	66.5	55.75	66.5	1.19283
	SL0943	STM1006		-	1056132	1056380	249	3.05	2.8	10	10	1
	SL0944	STM1007		-	1056421	1056660	240	0.85	0.2	10	10	1
	SL0945	STM1008		-	1056703	1057812	1110	0.45	0.3	10	10	1
	SL0946	STM2632	recEa	-	1057823	1060708	2886	0.75	0.3	10	10	1
	SL0947	STM1010		-	1060835	1061134	300	16.55	0.1	16.55	10	0.60423
	SL0948	STM2630		-	1061156	1061314	159	12.45	0.3	12.45	10	0.803213
	SL0949	STM1011		-	1061307	1061567	261	4.85	0	10	10	1
	SL0950	STM1012		-	1061617	1061958	342	65.85	108.8	65.85	108.8	1.65224
	SL0951	STM2627	C1	+	1062352	1062726	375	1.8	0.4	10	10	1
	SL0952	STM2626		+	1062811	1063794	984	3.6	1.2	10	10	1
	SL0953	STM1015		+	1063797	1064546	750	1.2	1.3	10	10	1
	SL0954	STM2624		+	1064557	1064904	348	1.45	3.1	10	10	1
	SL0955	STM2623		+	1064901	1065212	312	20.75	10.1	20.75	10.1	0.486747
	SL0956	STM2622		+	1065290	1065580	291	348.75	174.8	348.75	174.8	0.501219
	SL0957	STM1019		+	1065872	1066105	234	69.7	48.4	69.7	48.4	0.694405
	SL0958	STM1020		+	1066521	1067123	603	12.05	18.6	12.05	18.6	1.54357
	SL0959	STM1021	ninG	+	1067332	1067943	612	0.15	2.5	10	10	1
	SL0960	SL0960		+	1067940	1068086	147	1.35	5.9	10	10	1
	SL0961	STM1022		+	1068076	1068873	798	4.8	8.2	10	10	1
	SL0962	STM1023		+	1068940	1069257	318	97.55	88.2	97.55	88.2	0.904152
	SL0963	STM1024		+	1069431	1069556	126	9.15	3.3	10	10	1
	SL0964	STM1025		-	1069692	1070141	450	9.25	33.3	10	33.3	3.33
	SL0965	STM1026	gtgA	-	1070502	1071188	687	17.3	7.4	17.3	10	0.578035
	SL0965A	STM2613		+	1071458	1071793	336	0	0	10	10	1
	SL0966	STM1028	nucD	+	1071777	1072229	453	1.55	2.4	10	10	1
	SL0967	STM1029		+	1072226	1072726	501	2.1	3.4	10	10	1
	SL0968	STM1030		+	1072934	1073467	534	5.25	5.5	10	10	1
	SL0969	STM1031		+	1073508	1075562	2055	3.2	6	10	10	1
	SL0971	STM1032		+	1075762	1077309	1548	6.35	7.7	10	10	1
	SL0972	STM1033		+	1077233	1079314	2082	5.2	9.6	10	10	1
	SL0973	STM1034		+	1079405	1079728	324	4.75	5.7	10	10	1
	SL0974	STM1035		+	1079721	1080020	300	5.3	9.2	10	10	1
	SL0975	STM1036		+	1080001	1080567	567	3.8	8.3	10	10	1
	SL0976	STM1037		+	1080564	1080965	402	5.45	9.9	10	10	1
	SL0977	STM1038		+	1081040	1081726	687	4.1	6.9	10	10	1
	SL0978	STM1039		+	1081772	1082170	399	3.2	8.2	10	10	1
	SL0979	STM1040		+	1082233	1082496	264	5.75	6.7	10	10	1
	SL0980	STM1041		+	1082510	1085563	3054	3.55	8.8	10	10	1
	SL0981	STM1042		+	1085560	1085892	333	3.75	8.2	10	10	1
	SL0982	STM1043		+	1085991	1086488	498	19.15	28	19.15	28	1.46214
	SL0983	STM1044	sodCa	-	1086605	1087138	534	126.1	2000.8	126.1	2000.8	15.8668
	SL0984	STM1045		+	1087228	1087923	696	6.6	8.1	10	10	1
	SL0985	STM1046		+	1087933	1088670	738	2.45	3.3	10	10	1
	SL0986	STM1047		+	1088568	1089272	705	2.75	4.8	10	10	1
	SL0987	STM1048		+	1089344	1092694	3351	2.55	4.9	10	10	1
	SL0988	STM1049		+	1093029	1095236	2208	1.45	1.8	10	10	1
	SL0989	STM1050		+	1095236	1095817	582	4.6	2.3	10	10	1
	SL0990	SL0990		-	1095821	1096036	216	6.6	1.3	10	10	1
	SL0991	STM1051	sseI	+	1096293	1097261	969	6.2	297.1	10	297.1	29.71
	SL0992	STM1052		+	1097359	1097777	419	5.65	173.3	10	173.3	17.33
	SL0993	STM1053		-	1097909	1098535	627	1.2	6.7	10	10	1
	SL0994	STM1054		-	1098604	1098903	300	21.35	29.9	21.35	29.9	1.40047
	SL0995	STM1055	gtgE	-	1098888	1099574	687	135.1	121.4	135.1	121.4	0.898594
	SL0996	STM1056	gtgF	-	1099845	1100036	192	15.05	8.1	15.05	10	0.664452
	SL0997	STM1057	pepN	+	1100463	1103075	2613	36.55	97.5	36.55	97.5	2.66758
	SL0998	STM1058	pyrD	+	1103256	1104293	1038	13.85	28.4	13.85	28.4	2.05054
	SL0999	STM1059	ycbW	+	1104459	1105001	543	83.05	119.4	83.05	119.4	1.43769
	SL1000	STM1060		-	1104998	1106107	1110	7.3	27.5	10	27.5	2.75
	SL1001	STM1061	rlmL	+	1106206	1108314	2109	18.15	43.1	18.15	43.1	2.37466
	SL1002	STM1062	uup	+	1108327	1110234	1908	15.4	35.5	15.4	35.5	2.30519
	SL1003	STM1063	pqiA	+	1110249	1111502	1254	12.1	37.4	12.1	37.4	3.09091
	SL1004	STM1064	pqiB	+	1111507	1113147	1641	14.6	44.5	14.6	44.5	3.04795
	SL1005	STM1065	ymbA	+	1113144	1113707	564	20.2	46.5	20.2	46.5	2.30198
	SL1006	STM1066	rmf	+	1113963	1114130	168	1479.4	1759.6	1479.4	1759.6	1.1894
	SL1007	STM1067	fabA	-	1114230	1114748	519	85.25	207.8	85.25	207.8	2.43754
	SL1008	STM1068	lonH	-	1114817	1116403	1587	21.1	56.3	21.1	56.3	2.66825
	SL1009	STM1069	ycbG	+	1116763	1117215	453	79.75	50.3	79.75	50.3	0.630721
	SL1010	STM1070	ompA	-	1117287	1118339	1053	710.35	1969.2	710.35	1969.2	2.77215
	SL1011	STM1071	sulA	-	1118696	1119205	510	21.7	111.9	21.7	111.9	5.15668
	SL1012	STM1072	sxy	+	1119422	1120027	606	18	18.3	18	18.3	1.01667
	SL1013	STM1073	yccS	-	1120014	1122167	2154	14.75	16.2	14.75	16.2	1.09831
	SL1014	STM1074	yccF	-	1122186	1122632	447	7.8	12.2	10	12.2	1.22
	SL1015	STM1075	helD	+	1122756	1124810	2055	25.3	34.7	25.3	34.7	1.37154
	SL1016	STM1076	mgsA	-	1124846	1125304	459	65.65	53.6	65.65	53.6	0.816451
	SL1017	STM1077	yccT	-	1125399	1126061	663	10.2	5.2	10.2	10	0.980392
	SL1018	STM1078		+	1126232	1126648	417	30.9	61.1	30.9	61.1	1.97735
	SL1019	STM1079	yccV	-	1126693	1127010	318	56.7	130.8	56.7	130.8	2.30688
	SL1020	STM1080	yccW	-	1127068	1128279	1212	11.25	22.5	11.25	22.5	2
	SL1021	STM1081		+	1128494	1129042	549	6	15.8	10	15.8	1.58
	SL1022	STM1082		+	1129068	1129847	780	9.7	28.6	10	28.6	2.86
	SL1023	STM1083	yccX	+	1129896	1130177	282	4.15	18.6	10	18.6	1.86
	SL1024	STM1084	yccK	-	1130174	1130503	330	48.95	175.8	48.95	175.8	3.59142
	SL1025	STM1085	yccA	-	1130590	1131168	579	122.2	679.9	122.2	679.9	5.56383
	SL1026	STM1087	pipA	-	1131870	1132550	681	8.7	165.8	10	165.8	16.58
	SL1027	STM1088	pipB	-	1131870	1133647	876	32.2	1100.1	32.2	1100.1	34.1646
	SL1028	STM1089		+	1133859	1134185	327	0.85	2.8	10	10	1
	SL1029	STM1090	pipC	-	1134195	1134536	342	2208.75	24.2	2208.75	24.2	0.0109564
	SL1030	STM1091	sopB	-	1134553	1136238	1686	553.6	10.3	553.6	10.3	0.0186055
	SL1031	STM1092	orfX	+	1136570	1136740	171	547.3	5	547.3	10	0.0182715
	SL1032	STM1093		-	1136741	1136851	111	8.15	175.1	10	175.1	17.51
	SL1033	STM1094	pipD	-	1136960	1138429	1470	21.8	225.4	21.8	225.4	10.3394
	SL1034	STM1095	copS	-	1138602	1139966	1365	4.15	23.5	10	23.5	2.35
	SL1035	STM1096	copR	-	1139959	1140705	747	10.65	58	10.65	58	5.44601
	SL1036	STM1097		+	1140775	1141185	411	30.25	82	30.25	82	2.71074
	SL1037	STM1098	hpaC	-	1141518	1142030	513	4.55	5.3	10	10	1
	SL1038	STM1099	hpaB	-	1142048	1143610	1563	1.85	4.2	10	10	1
	SL1039	STM1100	hpaR	-	1143828	1144268	441	6.65	14.4	10	14.4	1.44
	SL1040	STM1101	hpaG	+	1144543	1145832	1290	4.4	9.4	10	10	1
	SL1041	STM1102	hpaE	+	1145829	1147295	1467	2.95	8.6	10	10	1
	SL1042	STM1103	hpaD	+	1147297	1148148	852	4.05	12.7	10	12.7	1.27
	SL1043	STM1104	hpaF	+	1148158	1148538	381	7.6	10.7	10	10.7	1.07
	SL1044	STM1105	hpaH	+	1148681	1149484	804	2.9	6.6	10	10	1
	SL1045	STM1106	hpaI	+	1149495	1150286	792	2.5	4.1	10	10	1
	SL1046	STM1107	hpaX	+	1150358	1151734	1377	3	7.4	10	10	1
	SL1047	STM1108	hpaA	+	1151744	1152640	897	2.7	6.4	10	10	1
	SL1048	STM1109		+	1152675	1153592	918	7.1	10.4	10	10.4	1.04
	SL1049	STM1110		-	1154000	1154362	363	7.25	7.2	10	10	1
	SL1050	STM1111	yccD	-	1155016	1155321	306	67.95	53.9	67.95	53.9	0.79323
	SL1051	STM1112	cbpA	-	1155321	1156241	921	35.65	62	35.65	62	1.73913
	SL1052	STM1113	scsA	+	1156476	1156838	363	60.1	179.9	60.1	179.9	2.99334
	SL1053	STM1114	scsB	+	1156887	1158773	1887	1.85	8	10	10	1
	SL1054	STM1115	scsC	+	1158770	1159393	624	2.05	8.5	10	10	1
	SL1055	STM1116	scsD	+	1159383	1159889	507	2.4	5.5	10	10	1
	SL1056	STM1117	agp	+	1160022	1161263	1242	39.35	131.8	39.35	131.8	3.34943
	SL1057	STM1118	yccJ	-	1161297	1161524	228	278.9	319.5	278.9	319.5	1.14557
	SL1058	STM1119	wrbA	-	1161545	1162141	597	116	186	116	186	1.60345
	SL1059	STM1121	ymdF	+	1162526	1162693	168	405.15	562	405.15	562	1.38714
	SL1060	STM1122	ycdC	+	1162830	1163468	639	13	42.2	13	42.2	3.24615
	SL1061	STM1123		-	1163465	1163860	396	64.85	68	64.85	68	1.04857
	SL1062	STM1124	putA	-	1163919	1167881	3963	14.65	35	14.65	35	2.38908
	SL1063	STM1125	putP	+	1168303	1169811	1509	26.55	44.5	26.55	44.5	1.67608
	SL1064	STM1126	phoH	+	1170638	1171492	855	178.9	139	178.9	139	0.77697
	SL1065	STM1127		-	1171598	1172479	882	22.15	91.1	22.15	91.1	4.11287
	SL1066	STM1128		-	1172764	1174260	1497	6.3	33	10	33	3.3
	SL1067	STM1129		-	1174597	1175277	681	9.45	53.4	10	53.4	5.34
	SL1068	STM1130		+	1175783	1176943	1161	12.55	44.5	12.55	44.5	3.54582
	SL1069	STM1131		+	1176989	1177681	693	27.3	34.8	27.3	34.8	1.27473
	SL1070	STM1132		+	1177964	1179244	1281	9.75	14.8	10	14.8	1.48
	SL1071	STM1133		+	1179255	1180361	1107	22.2	24	22.2	24	1.08108
	SL1072	STM1135	ycdW	+	1181205	1182143	939	17	30.7	17	30.7	1.80588
	SL1073	STM1136	ycdX	+	1182228	1182965	738	39.75	73.9	39.75	73.9	1.85912
	SL1074	STM1137	ycdY	+	1182989	1183543	555	26	57.8	26	57.8	2.22308
	SL1075	STM1138	ycdZ	+	1183653	1184126	474	34.8	89.3	34.8	89.3	2.56609
	SL1076	STM1139	csgG	-	1184165	1184911	747	6.15	6.6	10	10	1
	SL1077	STM1140	csgF	-	1185025	1185441	417	1.75	1.7	10	10	1
	SL1078	STM1141	csgE	-	1185468	1185863	396	3.45	2.3	10	10	1
	SL1079	STM1142	csgD	-	1185868	1186518	651	4.9	4.8	10	10	1
	SL1080	STM1143	csgB	+	1187273	1187728	456	0.9	2	10	10	1
	SL1081	STM1144	csgA	+	1187770	1188225	456	2.35	3.1	10	10	1
	SL1082	STM1145	csgC	+	1188287	1188613	327	64.2	7.6	64.2	10	0.155763
	SL1083	STM1146	ymdA	+	1188744	1189064	321	43.75	10.9	43.75	10.9	0.249143
	SL1084	STM1147		+	1189154	1189693	540	48.95	56.7	48.95	56.7	1.15832
	SL1085	STM1148	ymdC	+	1189629	1191116	1488	37.1	56.5	37.1	56.5	1.52291
	SL1086	STM1149	mdoC	-	1191133	1192287	1155	5.85	18.2	10	18.2	1.82
	SL1087	STM1150	mdoG	+	1192559	1194094	1536	59.15	115.6	59.15	115.6	1.95435
	SL1088	STM1151	mdoH	+	1194087	1196630	2544	38.3	55.7	38.3	55.7	1.45431
	SL1089	STM1152	yceK	+	1196704	1196931	228	5.85	19.1	10	19.1	1.91
	SL1090	STM1153	msyB	-	1196932	1197306	375	85.65	109.2	85.65	109.2	1.27496
	SL1091	STM1154	yceE	-	1197388	1198602	1215	3.6	7.8	10	10	1
	SL1092	STM1155	htrB	-	1198757	1199677	921	20.1	72.6	20.1	72.6	3.61194
	SL1093	STM1156	yceA	+	1199897	1200949	1053	9.05	57.3	10	57.3	5.73
	SL1094	STM1157	yceI	-	1201001	1201576	576	9.4	23.3	10	23.3	2.33
	SL1095	STM1158	yceJ	-	1201573	1202145	573	3.6	11.9	10	11.9	1.19
	SL1096	STM1159	yceO	-	1202408	1202521	114	3.35	10.1	10	10.1	1.01
	SL1097	STM1160	solA	-	1202562	1203680	1119	18.5	23.8	18.5	23.8	1.28649
	SL1098	STM1161	bssS	-	1203793	1204050	258	224.6	177.6	224.6	177.6	0.790739
	SL1099	STM1162	dinI	-	1204337	1204582	246	125.55	228	125.55	228	1.81601
	SL1100	STM1163	pyrC	-	1204656	1205702	1047	49.25	57.1	49.25	57.1	1.15939
	SL1101	STM1164	yceB	-	1205807	1206367	561	188.45	175.2	188.45	175.2	0.92969
	SL1102	STM1165	grxB	-	1206492	1207139	648	148.1	224.5	148.1	224.5	1.51587
	SL1103	STM1166	yceL	-	1207203	1208411	1209	8.3	17.5	10	17.5	1.75
	SL1104	STM1167	rimJ	+	1208648	1209232	585	66.75	115.3	66.75	115.3	1.72734
	SL1105	STM1168	yceH	+	1209268	1209915	648	70	100.8	70	100.8	1.44
	SL1106	STM1169	mviM	+	1209917	1210840	924	33.9	55.1	33.9	55.1	1.62537
	SL1107	STM1170	mviN	+	1211105	1212679	1575	11.75	30.2	11.75	30.2	2.57021
	SL1108	STM1171	flgN	-	1212761	1213183	423	634	31.2	634	31.2	0.0492114
	SL1109	STM1172	flgM	-	1213188	1213481	294	607.25	38.3	607.25	38.3	0.0630712
	SL1110	STM1173	flgA	-	1213573	1214232	660	148.25	11.2	148.25	11.2	0.0755481
	SL1111	STM1174	flgB	+	1214389	1214805	417	265	31.4	265	31.4	0.118491
	SL1112	STM1175	flgC	+	1214809	1215213	405	228.1	18.5	228.1	18.5	0.0811048
	SL1113	STM1176	flgD	+	1215225	1215923	699	120.7	19.1	120.7	19.1	0.158244
	SL1114	STM1177	flgE	+	1215950	1217161	1212	133.95	24	133.95	24	0.179171
	SL1115	STM1178	flgF	+	1217182	1217937	756	184	18.9	184	18.9	0.102717
	SL1116	STM1179	flgG	+	1217951	1218733	783	159.05	25.2	159.05	25.2	0.158441
	SL1117	STM1180	flgH	+	1218788	1219486	699	111.45	19.1	111.45	19.1	0.171377
	SL1118	STM1181	flgI	+	1219498	1220595	1098	72.5	14.9	72.5	14.9	0.205517
	SL1119	STM1182	flgJ	+	1220595	1221545	951	65.4	11.7	65.4	11.7	0.178899
	SL1120	STM1183	flgK	+	1221610	1223271	1662	311.25	22.3	311.25	22.3	0.0716466
	SL1121	STM1184	flgL	+	1223286	1224239	954	291.55	26.8	291.55	26.8	0.0919225
	SL1122	STM1185	rne	-	1224496	1227699	3204	49.95	106.5	49.95	106.5	2.13213
	SL1123	STM1187	rluC	+	1228273	1229232	960	20.85	35.4	20.85	35.4	1.69784
	SL1124	STM1188		+	1229388	1230131	744	14.25	31.8	14.25	31.8	2.23158
	SL1125	SL1125		+	1230337	1230561	225	14.85	31.5	14.85	31.5	2.12121
	SL1126	STM1189	maf-a	-	1230633	1231217	585	17.85	41.1	17.85	41.1	2.30252
	SL1127	STM1190	yceD	+	1231415	1231936	522	523	1012.3	523	1012.3	1.93556
	SL1128	STM1191	rpl32	+	1231988	1232161	174	723.95	1326.2	723.95	1326.2	1.83189
	SL1129	STM1192	plsX	+	1232295	1233374	1080	95.25	169.6	95.25	169.6	1.78058
	SL1130	STM1193	fabH	+	1233454	1234407	954	57.4	189.6	57.4	189.6	3.30314
	SL1131	STM1194	fabD	+	1234423	1235352	930	64.8	341.1	64.8	341.1	5.26389
	SL1132	STM1195	fabG	+	1235365	1236099	735	267.35	637.9	267.35	637.9	2.38601
	SL1133	STM1196	acpP	+	1236255	1236491	237	3387.05	3496.7	3387.05	3496.7	1.03237
	SL1134	STM1197	fabF	+	1236577	1237818	1242	139.7	379.7	139.7	379.7	2.71797
	SL1135	STM1198	pabC	+	1237942	1238751	810	21.5	58.1	21.5	58.1	2.70233
	SL1136	STM1199	yceG	+	1238820	1239776	957	21.55	48.3	21.55	48.3	2.2413
	SL1137	STM1200	tmk	+	1239766	1240407	642	26.4	56.8	26.4	56.8	2.15152
	SL1138	STM1201	holB	+	1240404	1241408	1005	21.9	39.8	21.9	39.8	1.81735
	SL1139	STM1202	ycfH	+	1241419	1242216	798	48.05	52.7	48.05	52.7	1.09677
	SL1140	STM1203	ptsG	+	1242511	1243944	1434	170.55	338.9	170.55	338.9	1.9871
	SL1141	STM1204	fhuE	-	1244029	1246203	2175	1.35	28.3	10	28.3	2.83
	SL1142	STM1205	ycfF	+	1246545	1246904	360	87.45	259.4	87.45	259.4	2.96627
	SL1143	STM1206	ycfL	+	1246907	1247281	375	81.25	191.3	81.25	191.3	2.35446
	SL1144	STM1207	ycfM	+	1247295	1247933	639	41.7	100.5	41.7	100.5	2.41007
	SL1145	STM1208	thiK	+	1247914	1248738	825	23.85	48.5	23.85	48.5	2.03354
	SL1146	STM1209	nagZ	+	1248749	1249774	1026	48.55	52	48.55	52	1.07106
	SL1147	STM1210	ycfP	+	1249799	1250341	543	101.6	79.9	101.6	79.9	0.786417
	SL1148	STM1211	ndh	+	1250596	1251900	1305	18	80.1	18	80.1	4.45
	SL1149	STM1212	ycfJ	+	1252079	1252618	540	19.65	36.9	19.65	36.9	1.87786
	SL1150	STM1213	ycfQ	-	1252693	1253328	636	52.2	86.8	52.2	86.8	1.66284
	SL1151	STM1214	ycfR	+	1253570	1253827	258	7.9	574.9	10	574.9	57.49
	SL1152	STM1215	ycfS	-	1253924	1254889	966	16.6	33.9	16.6	33.9	2.04217
	SL1153	STM1216	mfd	-	1255037	1258483	3447	19.3	25	19.3	25	1.29534
	SL1154	STM1217	ycfU	+	1258821	1260020	1200	27.55	68.8	27.55	68.8	2.49728
	SL1155	STM1218	lolD	+	1260013	1260714	702	22.3	31.5	22.3	31.5	1.41256
	SL1156	STM1219	ycfW	+	1260714	1261958	1245	23.1	41.4	23.1	41.4	1.79221
	SL1157	STM1220	ycfX	+	1261987	1262898	912	36.9	135.9	36.9	135.9	3.68293
	SL1158	STM1221	cobB	+	1262917	1263738	822	77.9	122.5	77.9	122.5	1.57253
	SL1159	STM1222	potD	-	1263820	1264866	1047	30.9	263.6	30.9	263.6	8.53074
	SL1160	STM1223	potC	-	1264891	1265670	780	25.7	226.7	25.7	226.7	8.82101
	SL1161	STM1224	sifA	-	1265986	1266996	1011	14.9	271.8	14.9	271.8	18.2416
	SL1162	STM1225	potB	-	1267325	1268188	864	10.3	13.4	10.3	13.4	1.30097
	SL1163	STM1226	potA	-	1268172	1269308	1137	15.65	39.3	15.65	39.3	2.51118
	SL1164	STM1227	pepT	+	1269559	1270788	1230	47.15	26.1	47.15	26.1	0.553552
	SL1165	STM1228		+	1270792	1272837	2046	10.25	6.2	10.25	10	0.97561
	SL1166	STM3032		+	1270948	1271457	510	0	0	10	10	1
	SL1167	STM1229	ycfD	-	1272877	1273998	1122	42.55	101.5	42.55	101.5	2.38543
	SL1168	STM1230	phoQ	-	1274079	1275542	1464	167.5	549.7	167.5	549.7	3.28179
	SL1169	STM1231	phoP	-	1275542	1276216	675	274.7	1449.1	274.7	1449.1	5.27521
	SL1170	STM1232	purB	-	1276340	1277710	1371	21.15	63.6	21.15	63.6	3.00709
	SL1171	STM1233	ycfC	-	1277714	1278361	648	34.05	72.3	34.05	72.3	2.12335
	SL1172	STM1234	mnmA	-	1278442	1279548	1107	60.85	115.5	60.85	115.5	1.89811
	SL1173	STM1235	ymfB	-	1279602	1280063	462	11.1	22	11.1	22	1.98198
	SL1174	STM1236		-	1280075	1280404	330	15.65	30.6	15.65	30.6	1.95527
	SL1175	STM1237	rluB	-	1280401	1281066	666	21.55	39	21.55	39	1.80974
	SL1176	STM1238	icdA	+	1281238	1282488	1251	324.5	542.8	324.5	542.8	1.67273
	SL1177	STM1239		+	1282936	1284060	1125	195.25	27.7	195.25	27.7	0.141869
	SL1179	STM1240	envF	-	1285042	1285830	789	5.25	15.6	10	15.6	1.56
	SL1180	STM1241	msgA	-	1286319	1286558	240	111.9	218.3	111.9	218.3	1.95085
	SL1181	STM1242	envE	-	1286749	1287270	522	58.2	232.5	58.2	232.5	3.99485
	SL1182	STM1243	cspH	-	1287685	1287897	213	9.15	222.9	10	222.9	22.29
	SL1183	STM1244	pagD	-	1288029	1288292	264	21.05	387.7	21.05	387.7	18.4181
	SL1184	STM1246	pagC	+	1289191	1289661	471	955	4259.1	955	4259.1	4.45979
	SL1185	STM1249	pliC	-	1290898	1291242	345	443.7	590.6	443.7	590.6	1.33108
	SL1186	STM1250		+	1291945	1292217	273	15.75	56.8	15.75	56.8	3.60635
	SL1187	STM1251		+	1292369	1292836	468	123.15	183.3	123.15	183.3	1.48843
	SL1188	STM1252		+	1293175	1294218	1044	13.9	130	13.9	130	9.35252
	SL1189	STM1253		-	1294301	1294831	531	19.95	87.8	19.95	87.8	4.401
	SL1190	STM1254		-	1294980	1295294	315	10.05	138	10.05	138	13.7313
	SL1191	STM1255		+	1295976	1297610	1635	21.75	19.3	21.75	19.3	0.887356
	SL1192	STM1256		+	1297610	1298584	975	8.9	13.2	10	13.2	1.32
	SL1193	STM1257		+	1298574	1299386	813	11.6	9.1	11.6	10	0.862069
	SL1194	STM1258		+	1299380	1300177	798	5.95	10.4	10	10.4	1.04
	SL1195	STM1259		+	1300171	1300761	591	6	7.6	10	10	1
	SL1196	STM1260		-	1300843	1301976	1134	13.5	21.6	13.5	21.6	1.6
	SL1197	STM1261		+	1302170	1302496	327	49	37.5	49	37.5	0.765306
	SL1198	STM1263		+	1302693	1303340	648	16.8	58.8	16.8	58.8	3.5
	SL1199	STM1264	aadA	+	1303449	1304237	789	16.65	23.1	16.65	23.1	1.38739
	SL1200	STM1265		+	1304382	1304975	594	11.35	24.2	11.35	24.2	2.13216
	SL1201	STM1266		+	1305044	1305892	849	15.8	70.1	15.8	70.1	4.43671
	SL1202	STM1267		-	1306147	1306395	249	419.1	140.8	419.1	140.8	0.335958
	SL1203	STM1268		-	1306474	1306623	150	25.85	28.1	25.85	28.1	1.08704
	SL1204	STM1269	aroQ	+	1306706	1307251	546	60	536.7	60	536.7	8.945
	SL1205	STM1270	yeaS	+	1307448	1308086	639	46.2	255.8	46.2	255.8	5.5368
	SL1206	STM1271	yeaR	+	1308259	1308620	362	19.3	192.7	19.3	192.7	9.98446
	SL1207	STM1272	yoaG	+	1308623	1308805	183	29.65	241.5	29.65	241.5	8.14503
	SL1208	STM1273		+	1309035	1309676	642	4.85	18.3	10	18.3	1.83
	SL1209	SL1209		+	1309798	1309983	186	259	83.8	259	83.8	0.323552
	SL1210	STM1274	yeaQ	+	1309991	1310239	249	326	98.5	326	98.5	0.302147
	SL1211	STM1275	yaoF	+	1310672	1310923	252	57.8	507.1	57.8	507.1	8.77336
	SL1212	STM1276		+	1310992	1311303	312	73.6	374.6	73.6	374.6	5.08967
	SL1213	STM1277	yeaO	-	1311289	1311636	348	26.6	37.2	26.6	37.2	1.3985
	SL1214	STM1278	yeaN	-	1311755	1312939	1185	1.9	4.7	10	10	1
	SL1215	STM1279	yeaM	+	1313040	1313834	795	7.95	27.7	10	27.7	2.77
	SL1216	STM1280	yeaL	-	1313814	1314260	447	10.3	22	10.3	22	2.13592
	SL1217	STM1282	yeaK	-	1314570	1315088	519	18.5	51.4	18.5	51.4	2.77838
	SL1218	STM1283	yeaJ	-	1315138	1316631	1494	26.7	47.7	26.7	47.7	1.78652
	SL1219	STM1284	yeaH	-	1317272	1318558	1287	85.75	115.9	85.75	115.9	1.3516
	SL1220	STM1285	yeaG	-	1318681	1320465	1785	85.7	186.2	85.7	186.2	2.1727
	SL1221	STM1286	mipA	+	1321042	1321788	747	318.9	331.1	318.9	331.1	1.03826
	SL1222	STM1287		+	1322078	1323274	1197	3.1	8	10	10	1
	SL1223	STM1288		+	1323371	1324228	858	14.7	21.1	14.7	21.1	1.43537
	SL1224	STM1289	yeaD	-	1324327	1325211	885	9.55	47.3	10	47.3	4.73
	SL1224A	SL1224A		-	1325211	1325465	255	19.85	55.8	19.85	55.8	2.81108
	SL1225	STM1290	gapA	-	1325546	1326541	996	347.8	1007.5	347.8	1007.5	2.89678
	SL1226	STM1291	yeaA	+	1326853	1327296	444	292.2	156.3	292.2	156.3	0.534908
	SL1227	STM1292	yeaC	+	1327338	1327616	279	239.25	186.3	239.25	186.3	0.778683
	SL1228	STM1293	nam	-	1327968	1328624	657	13.85	26.1	13.85	26.1	1.88448
	SL1229	STM1294	ansA	-	1328651	1329667	1017	16.05	30.3	16.05	30.3	1.88785
	SL1230	STM1295	sppA	-	1329763	1331619	1857	17.05	29.7	17.05	29.7	1.74194
	SL1231	STM1296	ydjA	+	1331793	1332344	552	31.35	61.4	31.35	61.4	1.95853
	SL1232	STM1297	selD	+	1332462	1333505	1044	34.7	51.2	34.7	51.2	1.4755
	SL1233	STM1298	topB	+	1333510	1335459	1950	31.1	34	31.1	34	1.09325
	SL1234	STM1299	gdhA	-	1335489	1336832	1344	16.25	35	16.25	35	2.15385
	SL1235	STM1300		+	1337071	1337346	276	312.85	46.9	312.85	46.9	0.149912
	SL1236	STM1301		-	1337306	1337722	417	4.45	13.5	10	13.5	1.35
	SL1237	STM1302	xthA	-	1337795	1338601	807	24.05	50.3	24.05	50.3	2.09148
	SL1238	STM1303	argDa	+	1339047	1340273	1227	15.7	8	15.7	10	0.636943
	SL1239	STM1304	astA	+	1340264	1341298	1035	13.75	6.3	13.75	10	0.727273
	SL1240	STM1305	astD	+	1341295	1342773	1479	12.7	5.7	12.7	10	0.787402
	SL1241	STM1306	astB	+	1342770	1344113	1344	16.95	8.7	16.95	10	0.589971
	SL1242	STM1307	astE	+	1344106	1345074	969	9.55	6.5	10	10	1
	SL1243	STM1308		+	1345410	1345895	486	44.45	88.5	44.45	88.5	1.991
	SL1244	STM1309		-	1345970	1346851	882	13	56.1	13	56.1	4.31538
	SL1245	STM1310	nadE	-	1346972	1347799	828	41.85	87.3	41.85	87.3	2.08602
	SL1246	STM1311	osmE	+	1348018	1348359	342	1084.3	357.2	1084.3	357.2	0.329429
	SL1247	STM1312	celA	+	1348660	1348980	321	63.7	159.3	63.7	159.3	2.50078
	SL1248	STM1313	celB	+	1349063	1350421	1359	27.65	33.5	27.65	33.5	1.21157
	SL1249	STM1314	celC	+	1350472	1350819	348	30.2	38.9	30.2	38.9	1.28808
	SL1250	STM1315	celD	+	1350908	1351672	765	22.3	21.5	22.3	21.5	0.964126
	SL1251	STM1316	celF	+	1351797	1353152	1356	11.7	16.3	11.7	16.3	1.39316
	SL1252	STM1317	celG	+	1353165	1353923	759	19.75	17.8	19.75	17.8	0.901266
	SL1253	STM1318	katE	-	1353967	1356219	2253	53	24.8	53	24.8	0.467925
	SL1254	STM1319	cedA	+	1356584	1356826	243	25.6	52.5	25.6	52.5	2.05078
	SL1255	STM1320	ydjN	-	1356928	1358319	1392	12.55	32.7	12.55	32.7	2.60558
	SL1256	STM1321	ydjM	-	1358456	1359055	600	1.4	15.5	10	15.5	1.55
	SL1257	STM1322	yniC	-	1359193	1359861	669	22	90	22	90	4.09091
	SL1258	STM1323	yniB	+	1360010	1360546	537	43.5	44.4	43.5	44.4	1.02069
	SL1259	STM1324		-	1360589	1361449	861	42.8	82.4	42.8	82.4	1.92523
	SL1260	STM1325	ydiZ	-	1361556	1361846	291	28.4	45.2	28.4	45.2	1.59155
	SL1261	STM1326	pfkB	-	1361943	1362875	933	37.25	50.3	37.25	50.3	1.35034
	SL1262	STM1327	ydiY	+	1363164	1363922	759	6.15	18.5	10	18.5	1.85
	SL1263	STM1328		-	1363971	1364930	960	312.7	126.3	312.7	126.3	0.403902
	SL1264	STM1329		+	1365073	1365387	315	107.45	253.4	107.45	253.4	2.35831
	SL1265	STM1330		+	1365483	1366238	756	47.25	323.8	47.25	323.8	6.85291
	SL1266	STM1331		-	1366940	1368163	1224	38.2	31.4	38.2	31.4	0.82199
	SL1267	STM1332		+	1369055	1370983	1929	159.55	400.4	159.55	400.4	2.50956
	SL1268	STM1333		+	1370987	1371529	543	1678.25	2785.9	1678.25	2785.9	1.66
	SL1269	STM1334		+	1371625	1371822	198	1112.3	4326.2	1112.3	4326.2	3.88942
	SL1270	STM1335		+	1371873	1372229	357	1073.35	2099	1073.35	2099	1.95556
	SL1271	STM1336		+	1372531	1373514	984	36.85	87.4	36.85	87.4	2.37178
	SL1272	STM1337		+	1373530	1375917	2388	118.35	499.3	118.35	499.3	4.21884
	SL1273	STM1338		+	1375910	1376221	312	1068.3	1917.6	1068.3	1917.6	1.795
	SL1274	STM1339		+	1376424	1377404	981	12.25	24.9	12.25	24.9	2.03265
	SL1275	STM1340		+	1377496	1378047	552	21.05	80.1	21.05	80.1	3.80523
	SL1276	STM1341		+	1378047	1378796	750	11.3	32.9	11.3	32.9	2.9115
	SL1277	STM1342		+	1378873	1379337	465	29.55	112.1	29.55	112.1	3.79357
	SL1278	STM1343		+	1379651	1380364	714	24.7	84.8	24.7	84.8	3.4332
	SL1279	STM1344		+	1380426	1381868	1443	13.85	117.2	13.85	117.2	8.46209
	SL1280	STM1345	ydiE	-	1381903	1382094	192	3.3	97.8	10	97.8	9.78
	SL1281	STM1346	aroH	-	1382251	1383297	1047	18.7	134.6	18.7	134.6	7.19786
	SL1282	STM1347	ydiA	-	1383453	1384286	834	21.35	32	21.35	32	1.49883
	SL1283	STM1348	pps	+	1384581	1387001	2421	142.85	132.9	142.85	132.9	0.930347
	SL1284	STM1349	ydiD	-	1387043	1388683	1641	2.85	5.6	10	10	1
	SL1285	STM1350	ydiT	-	1388773	1389066	294	1.2	4.2	10	10	1
	SL1286	STM1351	ydiS	-	1389063	1390349	1287	0.9	7.3	10	10	1
	SL1287	STM1352	ydiR	-	1390406	1391341	936	5.05	101	10	101	10.1
	SL1288	STM1353	ydiQ	-	1391363	1392127	765	0.3	0.6	10	10	1
	SL1289	STM1354	ydiP	+	1392590	1393480	891	1.15	2.1	10	10	1
	SL1290	STM1355	ydiO	-	1393556	1394707	1152	12.2	8.9	12.2	10	0.819672
	SL1291	STM1356	ydiF	-	1394721	1396316	1596	0.95	2.1	10	10	1
	SL1292	STM1357	aroD	-	1396470	1397228	759	11.65	23.6	11.65	23.6	2.02575
	SL1293	STM1358	aroE	-	1397273	1398139	867	6.7	6.8	10	10	1
	SL1294	STM1359	ydiN	-	1398221	1399440	1220	0.1	0.5	10	10	1
	SL1296	STM1360	ydiM	-	1399804	1401015	1212	1.5	1.7	10	10	1
	SL1297	STM1361	ydiL	-	1401156	1401515	360	3.55	5	10	10	1
	SL1298	STM1362	ydiK	-	1401973	1403091	1119	16.1	25.8	16.1	25.8	1.60248
	SL1299	STM1364	ydiJ	+	1403356	1406412	3057	21.75	38.8	21.75	38.8	1.78391
	SL1300	STM1365		+	1406409	1406819	411	23.75	56.3	23.75	56.3	2.37053
	SL1301	STM1366	ydiH	+	1406918	1407106	189	212.9	323.2	212.9	323.2	1.51808
	SL1302	STM1367		-	1407394	1408740	1347	8.35	6.3	10	10	1
	SL1303	STM1368	sufA	+	1409167	1409535	369	8.3	227.2	10	227.2	22.72
	SL1304	STM1369	sufB	+	1409544	1411031	1488	8	241.1	10	241.1	24.11
	SL1305	STM1370	sufC	+	1411048	1411794	747	10.95	244.8	10.95	244.8	22.3562
	SL1306	STM1371	sufD	+	1411769	1413040	1272	10.55	275.2	10.55	275.2	26.0853
	SL1307	STM1372	sufS	+	1413037	1414257	1221	6.55	235.7	10	235.7	23.57
	SL1308	STM1373	ynhA	+	1414270	1414686	417	6.9	220.8	10	220.8	22.08
	SL1309	STM1374	ynhG	+	1414841	1415842	1002	24.35	151.1	24.35	151.1	6.20534
	SL1310	STM1375	lppB	-	1415909	1416148	240	23.75	19.1	23.75	19.1	0.804211
	SL1311	STM1376	lpp	-	1416231	1416467	237	24523.8	14685.2	24523.8	14685.2	0.598814
	SL1312	STM1377	pykF	-	1416778	1418136	1359	40.85	179	40.85	179	4.38188
	SL1313	STM1378	orf48	-	1418592	1419935	1344	3.65	6.6	10	10	1
	SL1314	STM1379	orf32	-	1419957	1420850	894	2.95	4.6	10	10	1
	SL1315	STM1380	orf245	-	1420909	1421646	738	10.45	7.3	10.45	10	0.956938
	SL1316	STM1381	orf48	-	1421658	1422884	1227	6.25	2.9	10	10	1
	SL1317	STM1382	ttrA	-	1423207	1426269	3063	1.4	1.9	10	10	1
	SL1318	STM1383	ttrC	-	1426262	1427284	1023	0.85	1	10	10	1
	SL1319	STM1384	ttrB	-	1427285	1428037	753	0.95	2.3	10	10	1
	SL1320	STM1385	ttrS	+	1428201	1429979	1779	29.9	40.8	29.9	40.8	1.36455
	SL1321	STM1386	ttrR	+	1429936	1430574	639	19.25	22.1	19.25	22.1	1.14805
	SL1322	STM1387	orf7	+	1430672	1430884	213	62.65	66.8	62.65	66.8	1.06624
	SL1323	STM1388	orf319	-	1430980	1431939	960	51.8	71.4	51.8	71.4	1.37838
	SL1324	STM1389	orf242	-	1432112	1432840	729	19.4	110.1	19.4	110.1	5.67526
	SL1325	STM1390	ssrB	-	1433019	1433657	639	96.9	412.1	96.9	412.1	4.25284
	SL1326	STM1391	spiR	-	1433688	1436450	2763	38.2	105.1	38.2	105.1	2.75131
	SL1327	STM1392	ssaB	+	1436851	1437252	402	10.15	537.8	10.15	537.8	52.9852
	SL1328	STM1393	ssaC	+	1437254	1438747	1494	8.65	378.8	10	378.8	37.88
	SL1329	STM1394	ssaD	+	1438728	1439939	1212	10.15	496.7	10.15	496.7	48.936
	SL1330	STM1395	ssaE	+	1439947	1440189	243	108.15	1330.7	108.15	1330.7	12.3042
	SL1330A	STM1396	ssaE	+	1366411	1366617	207	8	53.3	10	53.3	5.33
	SL1331	STM1397	sseA	+	1440510	1440779	270	79.6	3559	79.6	3559	44.7111
	SL1332	STM1398	sseBa	+	1440786	1441376	591	59.3	3398.1	59.3	3398.1	57.3035
	SL1333	STM1399	sscA	+	1441373	1441846	474	36.05	2253.4	36.05	2253.4	62.5076
	SL1334	STM1400	sseC	+	1441849	1443303	1455	35.65	2387.5	35.65	2387.5	66.9705
	SL1335	STM1401	sseD	+	1443319	1443906	588	21.05	1393.8	21.05	1393.8	66.2138
	SL1336	STM1402	sseE	+	1443909	1444325	417	15.85	1153.2	15.85	1153.2	72.7571
	SL1337	STM1403	sscB	+	1444377	1444811	435	17.7	819.1	17.7	819.1	46.2768
	SL1338	STM1404	sseF	+	1444827	1445609	783	6.1	257.2	10	257.2	25.72
	SL1339	STM1405	sseG	+	1445606	1446295	690	7.8	159.3	10	159.3	15.93
	SL1340	STM1406	ssaG	+	1446389	1446604	216	88.55	2401.3	88.55	2401.3	27.118
	SL1341	STM1407	ssaH	+	1446645	1446872	228	60	2176.3	60	2176.3	36.2717
	SL1342	STM1408	ssaI	+	1446884	1447132	249	37.15	2286.3	37.15	2286.3	61.5424
	SL1343	STM1409	ssaJ	+	1447129	1447878	750	40.05	2315.5	40.05	2315.5	57.8152
	SL1344	STM1410		+	1447896	1448444	549	26.5	1414.1	26.5	1414.1	53.3623
	SL1345	STM1411	ssaK	+	1448441	1449115	675	25.25	1187.8	25.25	1187.8	47.0416
	SL1346	STM1412	ssaL	+	1449081	1450097	1017	19.95	1197.2	19.95	1197.2	60.01
	SL1347	STM1413	ssaM	+	1450155	1450523	369	19.05	1240	19.05	1240	65.0919
	SL1348	STM1414	ssaV	+	1450508	1452553	2046	9.75	513.5	10	513.5	51.35
	SL1349	STM1415	ssaN	+	1452543	1453844	1302	13.1	709	13.1	709	54.1221
	SL1350	STM1416	ssaO	+	1453847	1454224	378	13.65	559.5	13.65	559.5	40.989
	SL1351	STM1417	ssaP	+	1454205	1454579	375	13.15	450.9	13.15	450.9	34.289
	SL1352	STM1418	ssaQ	+	1454560	1455528	969	14.5	382.4	14.5	382.4	26.3724
	SL1353	STM1419	ssaR	+	1455596	1456243	648	21.8	1525.5	21.8	1525.5	69.9771
	SL1354	STM1420	ssaS	+	1456240	1456506	267	6.9	798.7	10	798.7	79.87
	SL1355	STM1421	ssaT	+	1456507	1457286	780	9.25	502.9	10	502.9	50.29
	SL1356	STM1422	ssaU	+	1457283	1458341	1059	7.65	210.7	10	210.7	21.07
	SL1357	STM1425	norM	-	1458814	1460187	1374	31.6	22	31.6	22	0.696203
	SL1358	STM1426	ribE	+	1460404	1461045	642	48.4	304.6	48.4	304.6	6.29339
	SL1359	STM1427	cfa	-	1461087	1462235	1149	97.55	136.9	97.55	136.9	1.40338
	SL1360	STM1428	ydhC	-	1462525	1463730	1206	3.55	97.8	10	97.8	9.78
	SL1361	STM1429	ydhB	+	1463843	1464775	933	7.6	10.4	10	10.4	1.04
	SL1362	STM1430	purR	-	1464772	1465797	1026	29.45	49.9	29.45	49.9	1.6944
	SL1362A	SL1362A	ynhF	+	1466093	1466182	90	2203.7	1861.6	2203.7	1861.6	0.844761
	SL1363	STM1431	sodB	-	1466265	1466846	582	714.5	92.8	714.5	92.8	0.129881
	SL1364	STM1432	ydhO	-	1466973	1467827	855	23.7	89.5	23.7	89.5	3.77637
	SL1365	STM1433	ydhD	+	1468129	1468476	348	344.4	472	344.4	472	1.3705
	SL1366	STM1434	rnt	-	1468554	1469201	648	32.6	80.2	32.6	80.2	2.46012
	SL1367	STM1435	gloA	-	1469302	1469709	408	102	109.3	102	109.3	1.07157
	SL1368	STM1436	nemA	-	1469778	1470875	1098	11	20.2	11	20.2	1.83636
	SL1369	STM1437	ydhM	-	1470934	1471533	600	17.15	25.6	17.15	25.6	1.49271
	SL1370	STM1438	ydhL	+	1471636	1471875	240	38.85	38.4	38.85	38.4	0.988417
	SL1371	STM1439	ydhF	+	1471926	1472822	897	23.3	22.7	23.3	22.7	0.974249
	SL1372	STM1440	sodCb	+	1472902	1473423	522	63.15	58.1	63.15	58.1	0.920032
	SL1373	STM1441		-	1473399	1475438	2040	4.4	14.5	10	14.5	1.45
	SL1374	STM1442	ydhJ	-	1475438	1476334	897	6.55	41	10	41	4.1
	SL1375	STM1443	ydhI	-	1476301	1476537	237	9.2	29.6	10	29.6	2.96
	SL1376	STM1444	slyA	+	1476732	1477172	441	660.6	1046.7	660.6	1046.7	1.58447
	SL1377	STM1445	slyB	-	1477220	1477687	468	397.1	1114.5	397.1	1114.5	2.8066
	SL1378	STM1446	anmK	+	1477959	1479080	1122	9.15	23.2	10	23.2	2.32
	SL1379	STM1447	mliC	+	1479168	1479497	330	42.35	45.8	42.35	45.8	1.08146
	SL1380	STM1448	pdxH	+	1479556	1480212	657	33.3	74.9	33.3	74.9	2.24925
	SL1381	STM1449	tyrS	+	1480339	1481613	1275	72.8	140	72.8	140	1.92308
	SL1382	STM1450	pdxY	+	1481673	1482533	861	17.4	29.7	17.4	29.7	1.7069
	SL1383	STM1451	gst	-	1482592	1483197	606	72.5	28.9	72.5	28.9	0.398621
	SL1384	STM1452	tppB	-	1483302	1484807	1506	54.1	28.4	54.1	28.4	0.524954
	SL1385	STM1453	nth	-	1485409	1486044	636	24.7	78.1	24.7	78.1	3.16194
	SL1386	STM1454	rnfE	-	1486044	1486736	693	10.9	84.8	10.9	84.8	7.77982
	SL1387	STM1455	rnfG	-	1486739	1487359	621	8.15	65.9	10	65.9	6.59
	SL1388	STM1456	rnfD	-	1487363	1488421	1059	4.25	34.8	10	34.8	3.48
	SL1389	STM1457	rnfC	-	1488422	1490629	2208	12.1	40	12.1	40	3.30579
	SL1390	STM1458	rnfB	-	1490622	1491200	579	31.5	86.5	31.5	86.5	2.74603
	SL1391	STM1459	rnfA	-	1491200	1491781	582	21.95	172.2	21.95	172.2	7.8451
	SL1392	STM1460	ydgK	-	1491858	1492298	441	39.15	269.5	39.15	269.5	6.88378
	SL1393	STM1461	ydgT	-	1492387	1492617	231	66.95	517.7	66.95	517.7	7.73264
	SL1393A	SL1393A	blr	-	1492900	1493025	126	57.85	222.2	57.85	222.2	3.84097
	SL1394	STM1462	ydgJ	+	1493233	1494273	1041	31.05	86.2	31.05	86.2	2.77617
	SL1395	STM1463	add	-	1494348	1495349	1002	25	146.9	25	146.9	5.876
	SL1396	STM1466	ydgA	-	1496053	1497561	1509	37.5	126.7	37.5	126.7	3.37867
	SL1397	STM1467	manA	-	1497664	1498839	1176	24.5	53.1	24.5	53.1	2.16735
	SL1398	STM1468	fumA	+	1499039	1500685	1647	87.7	154.3	87.7	154.3	1.75941
	SL1400	STM1469	fumC	+	1500853	1502256	1404	56.35	110.9	56.35	110.9	1.96806
	SL1401	STM1470	tus	-	1502253	1503182	930	7.45	10.2	10	10.2	1.02
	SL1402	STM1471	rstB	-	1503258	1504559	1302	4.15	11.6	10	11.6	1.16
	SL1403	STM1472		-	1504670	1506376	1707	0.75	2.9	10	10	1
	SL1404	STM1473	ompN	-	1506529	1507662	1134	3	8	10	10	1
	SL1405	STM1475	rstA	-	1508142	1508873	732	115.35	510.1	115.35	510.1	4.42219
	SL1406	STM1476	ydgC	+	1509000	1509335	336	15.5	8.5	15.5	10	0.645161
	SL1407	STM1477	ydgI	-	1509397	1510779	1383	5.6	10.5	10	10.5	1.05
	SL1408	STM1478	ydgH	-	1511078	1512022	945	95.75	117.9	95.75	117.9	1.23133
	SL1409	STM1479	pntA	+	1512549	1514078	1530	48.15	149.9	48.15	149.9	3.11319
	SL1410	STM1480	pntB	+	1514089	1515477	1389	48.3	139.3	48.3	139.3	2.88406
	SL1411	STM1481	tqsA	-	1515652	1516686	1035	8.8	12.8	10	12.8	1.28
	SL1412	STM1482	ydgF	+	1517104	1517466	363	26.95	26.2	26.95	26.2	0.972171
	SL1413	STM1483	ydgE	+	1517453	1517782	330	17.6	9.3	17.6	10	0.568182
	SL1414	STM1484		-	1517822	1518643	822	33.4	330	33.4	330	9.88024
	SL1414A	SL1414A	ydgU	-	1518743	1518826	84	1.1	1155.2	10	1155.2	115.52
	SL1415	STM1485	asr	-	1518912	1519196	285	6.65	5605	10	5605	560.5
	SL1416	STM1486	ynfM	-	1519555	1520808	1254	8	61.9	10	61.9	6.19
	SL1417	STM1487	ynfL	+	1520928	1521827	900	7.15	12.5	10	12.5	1.25
	SL1418	STM1488	mlc	+	1521955	1523175	1221	44	29.2	44	29.2	0.663636
	SL1419	STM1489	bioDb	+	1523301	1523996	696	68.35	29.6	68.35	29.6	0.433065
	SL1420	STM1490	clcB	-	1523952	1525241	1290	4.75	15	10	15	1.5
	SL1421	STM1491		-	1525377	1526525	1149	9.25	28	10	28	2.8
	SL1422	STM1492		-	1526525	1527172	648	3.95	9.2	10	10	1
	SL1423	STM1493		-	1527182	1528084	903	2.85	8.2	10	10	1
	SL1424	STM1494		-	1528113	1528823	711	5.4	9.2	10	10	1
	SL1425	STM1495	ynfI	-	1529128	1529742	615	20.25	52.7	20.25	52.7	2.60247
	SL1426	STM1496		-	1529785	1530642	858	14.25	49.5	14.25	49.5	3.47368
	SL1427	STM1497		-	1530644	1531261	618	1.9	1.5	10	10	1
	SL1428	STM1498	dmsA2	-	1531272	1533707	2436	4.25	2	10	10	1
	SL1429	STM1499	dmsA1	-	1533806	1536247	2442	8.05	4.3	10	10	1
	SL1430	STM1500	ynfD	-	1536401	1536709	309	40.3	78	40.3	78	1.93548
	SL1431	STM1501	ynfC	+	1536804	1537523	720	29.45	31.4	29.45	31.4	1.06621
	SL1432	STM1502	speG	-	1537564	1538124	561	84.3	109.6	84.3	109.6	1.30012
	SL1433	STM1503	ynfB	-	1538160	1538501	342	72.25	146.5	72.25	146.5	2.02768
	SL1434	STM1504	ynfA	+	1538654	1538980	327	6.85	14.3	10	14.3	1.43
	SL1435	STM1505	rspA	+	1539102	1540316	1215	5.05	2.6	10	10	1
	SL1436	STM1506	rspB	+	1540327	1541346	1020	5.95	2.9	10	10	1
	SL1437	STM1507	ydfJ	+	1541400	1542779	1380	8.65	5.5	10	10	1
	SL1438	STM1508	ydfI	+	1542923	1544389	1467	7.35	28.3	10	28.3	2.83
	SL1439	STM1509	ydfZ	-	1544456	1544659	204	151.7	48.4	151.7	48.4	0.319051
	SL1440	STM1510	ydfH	-	1544840	1545526	687	17.9	138.5	17.9	138.5	7.73743
	SL1441	STM1511	ydfG	-	1545656	1546402	747	65.15	141.6	65.15	141.6	2.17345
	SL1442	STM1512	dcp	+	1546541	1548583	2043	10.5	35.6	10.5	35.6	3.39048
	SL1443	STM1513		+	1548928	1549110	183	182.05	74.1	182.05	74.1	0.407031
	SL1444	STM1514	ydeJ	-	1549230	1549757	528	21.8	8.6	21.8	10	0.458716
	SL1445	STM1515	ydeI	+	1550184	1550576	393	59.05	35.4	59.05	35.4	0.599492
	SL1446	STM1516	ydeE	-	1551267	1552454	1188	5.35	9.3	10	10	1
	SL1447	STM1517	ydeD	+	1552682	1553584	903	7.55	13.3	10	13.3	1.33
	SL1448	STM1518	marB	-	1553703	1553918	216	2.45	29	10	29	2.9
	SL1449	STM1519	marA	-	1553947	1554336	390	4.9	42.8	10	42.8	4.28
	SL1450	STM1520	marR	-	1554350	1554784	435	4.9	41.8	10	41.8	4.18
	SL1451	STM1521	marC	+	1555043	1555708	666	37.45	254.1	37.45	254.1	6.78505
	SL1452	STM1522	sotB	-	1555755	1556945	1191	3.25	26.6	10	26.6	2.66
	SL1453	STM1523	yneJ	-	1557061	1557933	873	4.1	7.5	10	10	1
	SL1454	STM1524	yneI	+	1558036	1559424	1389	4.05	10.6	10	10.6	1.06
	SL1455	STM1525	yneH	+	1559497	1560423	927	7.6	17.2	10	17.2	1.72
	SL1456	STM1526	yneG	+	1560423	1560782	360	8.5	19.2	10	19.2	1.92
	SL1457	STM1527		+	1561039	1561953	915	8.2	24.9	10	24.9	2.49
	SL1458	STM1528		-	1562009	1562551	543	4.25	7.9	10	10	1
	SL1459	STM1530		+	1563370	1564386	1017	3.75	4	10	10	1
	SL1460	STM1531	hypA	-	1564527	1564868	342	6.2	10.5	10	10.5	1.05
	SL1461	STM1532		-	1564881	1565768	888	10.55	14.1	10.55	14.1	1.33649
	SL1462	STM1533	hyaF2	-	1565756	1566817	1062	24.6	26.9	24.6	26.9	1.0935
	SL1463	STM1534	hyaE2	-	1566835	1567245	411	24.35	26.6	24.35	26.6	1.0924
	SL1464	STM1535		-	1567242	1567541	300	24.1	24.1	24.1	24.1	1
	SL1465	STM1536	hyaD2	-	1567541	1568149	609	34.55	36.4	34.55	36.4	1.05355
	SL1466	STM1537	hyaC2	-	1568155	1568898	744	33.05	37.2	33.05	37.2	1.12557
	SL1467	STM1538	hyaB2	-	1568849	1570651	1803	11.05	34.4	11.05	34.4	3.11312
	SL1468	STM1539	hyaA2	-	1570654	1571757	1104	12.25	38.7	12.25	38.7	3.15918
	SL1469	STM1540		+	1572186	1573277	1092	7.25	131.9	10	131.9	13.19
	SL1470	STM1541		+	1573443	1574114	672	46.05	64.3	46.05	64.3	1.39631
	SL1471	STM1542		-	1574173	1575198	1026	10.05	124.7	10.05	124.7	12.408
	SL1472	STM1543		-	1575173	1576459	1287	5.45	90.3	10	90.3	9.03
	SL1473	STM1544	pqaA	-	1576636	1578192	1557	7.7	153.2	10	153.2	15.32
	SL1474	STM1545		-	1578262	1579503	1242	1.75	14.2	10	14.2	1.42
	SL1475	STM1546		-	1579493	1581001	1509	0.9	5.8	10	10	1
	SL1476	STM1547		+	1581046	1581534	489	28.35	21.1	28.35	21.1	0.744268
	SL1477	STM1548		+	1581727	1582806	1080	36.45	457.1	36.45	457.1	12.5405
	SL1478	STM1549		-	1582858	1583247	390	11.9	39.4	11.9	39.4	3.31092
	SL1479	STM1550		-	1583418	1583702	285	36.15	58.5	36.15	58.5	1.61826
	SL1480	STM1551		-	1583692	1583940	249	63.55	75.6	63.55	75.6	1.18961
	SL1481	SL1481		+	1584297	1584629	333	6.7	9	10	10	1
	SL1482	STM1552		+	1584772	1585680	909	9.15	15.4	10	15.4	1.54
	SL1483	STM1553		-	1585908	1586495	588	0.45	1.3	10	10	1
	SL1484	STM1554		-	1587258	1588724	1467	24.1	12.3	24.1	12.3	0.510373
	SL1485	STM1555		+	1588983	1589990	1008	7.55	8.7	10	10	1
	SL1486	STM1556		+	1590134	1591585	1452	2.95	8.2	10	10	1
	SL1487	STM1557		+	1591598	1592800	1203	4.15	10.3	10	10.3	1.03
	SL1488	STM1558		-	1592913	1594988	2076	15.05	21.5	15.05	21.5	1.42857
	SL1489	STM1559		-	1595045	1597573	2529	8.65	8.5	10	10	1
	SL1490	STM1560		-	1597570	1599354	1785	9.85	9.2	10	10	1
	SL1491	STM1561		-	1599483	1600268	786	7.65	7.1	10	10	1
	SL1492	STM1562	hdeB	-	1600411	1600740	330	63.4	44.5	63.4	44.5	0.701893
	SL1493	STM1563	osmC	-	1601090	1601521	432	104.6	151.5	104.6	151.5	1.44837
	SL1494	STM1564	yddX	+	1602034	1602249	216	36.45	17.8	36.45	17.8	0.48834
	SL1495	STM1565	rpsV	+	1602344	1602487	144	912.9	387.2	912.9	387.2	0.424143
	SL1496	STM1566	sfcA	+	1602664	1604361	1698	26.5	64.1	26.5	64.1	2.41887
	SL1497	STM1567	adhP	+	1604728	1605657	930	28.6	63.3	28.6	63.3	2.21329
	SL1498	STM1568	fdnI	-	1605748	1606389	642	23.45	17.2	23.45	17.2	0.733475
	SL1499	STM1569	fdnH	-	1606397	1607281	885	21.55	14.5	21.55	14.5	0.672854
	SL1500	STM1570	fdnG	-	1607295	1610342	3048	46.75	10.4	46.75	10.4	0.22246
	SL1502	STM1571	yddG	+	1610677	1611501	825	5.2	4.6	10	10	1
	SL1503	STM1572	ompD	+	1611987	1613114	1128	1664.9	548.4	1664.9	548.4	0.329389
	SL1504	STM1573		+	1613198	1613638	441	19.3	14.8	19.3	14.8	0.766839
	SL1505	STM1574	smvA	-	1613663	1615150	1488	7.05	14.5	10	14.5	1.45
	SL1506	STM1575		+	1615267	1615845	579	57.25	61.6	57.25	61.6	1.07598
	SL1507	STM1576	narU	+	1616060	1617448	1389	3.7	9.2	10	10	1
	SL1508	STM1577	narZ	+	1617540	1621280	3741	3.7	5.8	10	10	1
	SL1509	STM1578	narY	+	1621277	1622821	1545	4.25	6.4	10	10	1
	SL1510	STM1579	narW	+	1622821	1623516	696	4.7	7.1	10	10	1
	SL1511	STM1580	narV	+	1623513	1624193	681	7.45	10.7	10	10.7	1.07
	SL1512	STM1581	yddE	+	1624299	1625192	894	6.8	25.2	10	25.2	2.52
	SL1513	STM1582	nhoA	-	1625228	1626073	846	11.75	48	11.75	48	4.08511
	SL1514	STM1583	steA	-	1626357	1626989	633	209.35	703.6	209.35	703.6	3.36088
	SL1515	STM1584	ansP	+	1627502	1628995	1494	5	31.9	10	31.9	3.19
	SL1516	STM1585		-	1629072	1629293	222	5.4	30.1	10	30.1	3.01
	SL1517	STM1586		-	1629438	1630499	1062	7.2	292.7	10	292.7	29.27
	SL1518	STM1587	yncD	+	1630763	1632883	2121	8.1	7.8	10	10	1
	SL1519	STM1588	yncC	-	1632950	1633615	666	17.25	11	17.25	11	0.637681
	SL1520	STM1589	yncB	-	1633949	1634986	1038	45.9	75.2	45.9	75.2	1.63834
	SL1521	STM1590	yncA	+	1635198	1635713	516	17.35	28.1	17.35	28.1	1.6196
	SL1522	STM1591	ydcZ	+	1635713	1636162	450	18.85	18	18.85	18	0.954907
	SL1523	STM1592	ydcY	-	1636167	1636400	234	33.2	51.3	33.2	51.3	1.54518
	SL1524	STM1593	srfA	+	1636624	1637943	1320	52.75	6.3	52.75	10	0.189573
	SL1525	STM1594	srfB	+	1637948	1640929	2982	23.1	5.4	23.1	10	0.4329
	SL1526	STM1595	srfC	+	1640926	1643070	2145	23.55	8.9	23.55	10	0.424628
	SL1527	STM1596	ydcX	-	1643115	1643378	264	12.2	103.9	12.2	103.9	8.51639
	SL1528	STM1597	ydcW	-	1643687	1645132	1446	28.6	270	28.6	270	9.44056
	SL1529	STM1598	ydcR	-	1645247	1646671	1425	19.15	409.3	19.15	409.3	21.3734
	SL1530	STM1599	pdgL	-	1646807	1647577	771	21.5	675.5	21.5	675.5	31.4186
	SL1530A	STM1600		-	1647836	1648066	231	147.9	651.7	147.9	651.7	4.40636
	SL1531	STM1601	ugtL	-	1648099	1648497	399	281.85	1173.9	281.85	1173.9	4.16498
	SL1532	STM1602	sifB	+	1649034	1649984	951	16.95	902.5	16.95	902.5	53.2448
	SL1533	STM1603	yncJ	+	1650258	1650488	231	17.35	281.6	17.35	281.6	16.2305
	SL1534	STM1604	ydcP	-	1650489	1652453	1965	14.3	24.9	14.3	24.9	1.74126
	SL1535	STM1605	ydcN	-	1652532	1653068	537	11.55	29.2	11.55	29.2	2.52814
	SL1536	STM1606		+	1653159	1654337	1179	13.65	11.6	13.65	11.6	0.849817
	SL1537	STM1607		-	1654391	1655059	669	146.15	68.6	146.15	68.6	0.469381
	SL1538	STM1608	tehB	-	1655215	1655811	597	39.9	54.6	39.9	54.6	1.36842
	SL1539	STM1609	tehA	-	1655798	1656811	1014	18.75	42.2	18.75	42.2	2.25067
	SL1540	STM1610	ydcK	+	1656918	1657898	981	7.25	10.6	10	10.6	1.06
	SL1541	STM1611	rimL	-	1657895	1658434	540	18.9	28.3	18.9	28.3	1.49735
	SL1542	STM1612		+	1658651	1659769	1119	4.6	9	10	10	1
	SL1543	STM1613		+	1659766	1660047	282	4.6	9.7	10	10	1
	SL1544	STM1614		+	1660058	1661371	1314	4.65	16.5	10	16.5	1.65
	SL1545	STM1615		+	1661385	1662191	807	2.9	15.2	10	15.2	1.52
	SL1546	STM1616		+	1662323	1662760	438	5.5	20.1	10	20.1	2.01
	SL1547	STM1617		+	1662772	1663404	633	4.85	17	10	17	1.7
	SL1548	STM1618		+	1663420	1664211	792	10.35	29.7	10.35	29.7	2.86957
	SL1549	STM1619	aac	+	1664211	1664648	438	11.2	37	11.2	37	3.30357
	SL1550	STM1620		-	1664695	1665897	1203	2.05	4.8	10	10	1
	SL1551	STM1621		-	1665909	1666484	576	2.85	3.5	10	10	1
	SL1552	STM1622	ydcG	-	1666680	1668335	1656	31.45	22.7	31.45	22.7	0.721781
	SL1553	STM1623		-	1668555	1670063	1509	33.85	22.6	33.85	22.6	0.667651
	SL1554	STM1624		-	1670112	1671455	1344	53.6	32.1	53.6	32.1	0.598881
	SL1555	STM1625	ydcI	+	1671748	1672671	924	113.6	244.6	113.6	244.6	2.15317
	SL1556	STM1626	trg	-	1672732	1674357	1626	189.45	8.3	189.45	10	0.0527844
	SL1557	STM1627	adhC	-	1674526	1675644	1119	16.15	49	16.15	49	3.03406
	SL1558	STM1628		-	1675676	1675951	276	20.95	50.2	20.95	50.2	2.39618
	SL1559	STM1629	steB	+	1676474	1676875	402	139.9	106.4	139.9	106.4	0.760543
	SL1560	STM1630		-	1677004	1677720	717	4.4	109.2	10	109.2	10.92
	SL1561	STM1631	sseJ	+	1678146	1679372	1227	3.6	528.6	10	528.6	52.86
	SL1562	STM1632		-	1679493	1679837	345	3.05	22.1	10	22.1	2.21
	SL1563	STM1633		+	1680744	1681505	762	16.9	332.2	16.9	332.2	19.6568
	SL1564	STM1634		+	1681512	1682159	648	10.05	86.2	10.05	86.2	8.57711
	SL1565	STM1635		+	1682184	1682915	732	1.05	38.3	10	38.3	3.83
	SL1566	STM1636		+	1682912	1683592	681	1.15	18	10	18	1.8
	SL1567	STM1637		+	1683729	1685279	1551	5.5	28.3	10	28.3	2.83
	SL1568	STM1638		+	1685743	1686405	663	79.8	58.7	79.8	58.7	0.735589
	SL1569	STM1639	cybB	-	1686676	1687206	531	30.75	42.3	30.75	42.3	1.37561
	SL1570	STM1640	ydcF	-	1687323	1688123	801	16.5	27.7	16.5	27.7	1.67879
	SL1571	STM1641	hrpA	-	1688187	1692089	3903	18.6	22.8	18.6	22.8	1.22581
	SL1572	STM1642	acpD	+	1692290	1692895	606	9.8	15.3	10	15.3	1.53
	SL1573	STM1643		-	1692892	1693341	450	31.8	53.9	31.8	53.9	1.69497
	SL1574	STM1644	ydbL	-	1693484	1693807	324	14.15	33.3	14.15	33.3	2.35336
	SL1575	STM1645	ynbE	-	1693815	1694006	192	14	39.7	14	39.7	2.83571
	SL1576	STM1646	ydbH	-	1694006	1696642	2637	9.5	46.4	10	46.4	4.64
	SL1577	STM1647	ldhA	+	1696882	1697871	990	28.9	69.5	28.9	69.5	2.40484
	SL1578	STM1648	hslJ	+	1697982	1698392	411	16.7	43.4	16.7	43.4	2.5988
	SL1579	STM1649		-	1698436	1698591	156	63.5	129.8	63.5	129.8	2.04409
	SL1580	STM1650		+	1698618	1698917	300	13.85	32.9	13.85	32.9	2.37545
	SL1581	STM1651	nifJ	+	1698978	1702502	3525	9.35	42.8	10	42.8	4.28
	SL1582	STM1652	ynaF	+	1702984	1703418	435	555.8	190.7	555.8	190.7	0.343109
	SL1583	STM1653		-	1703468	1703806	339	95.9	100.6	95.9	100.6	1.04901
	SL1584	SL1584		+	1703907	1704110	204	21.35	46.8	21.35	46.8	2.19204
	SL1585	STM1654	ydaO	+	1704162	1705097	936	17.3	37.9	17.3	37.9	2.19075
	SL1586	STM1655	dbpA	-	1705141	1706514	1374	15.9	26.6	15.9	26.6	1.67296
	SL1587	STM1656	zntB	-	1707001	1707984	984	13.65	33.2	13.65	33.2	2.43223
	SL1588	STM1657		-	1708130	1709284	1155	13.15	12.9	13.15	12.9	0.980989
	SL1589	STM1658	ydaL	-	1709695	1710258	564	19.7	56.3	19.7	56.3	2.85787
	SL1590	STM1659	ogt	+	1710516	1711031	516	39.35	99.9	39.35	99.9	2.53875
	SL1591	STM1660	fnr	+	1711227	1711979	753	146.75	439.5	146.75	439.5	2.99489
	SL1592	STM1661	ydaA	+	1712130	1713077	948	167.5	271.1	167.5	271.1	1.61851
	SL1593	STM1662	ynaJ	-	1713132	1713386	255	335.3	201.9	335.3	201.9	0.602147
	SL1594	STM1663	ynaI	+	1713625	1714656	1032	13.7	24	13.7	24	1.75182
	SL1595	STM1664		-	1714742	1715344	603	22.3	18.1	22.3	18.1	0.811659
	SL1596	STM1665		+	1715388	1716074	687	5.85	12.2	10	12.2	1.22
	SL1597	STM1667		-	1716546	1717103	558	1.9	2.2	10	10	1
	SL1598	STM1668		-	1717202	1718032	831	1	2.3	10	10	1
	SL1599	STM1669		-	1718053	1720035	1983	0.75	2.4	10	10	1
	SL1600	STM1670		-	1720110	1720955	846	1.75	0.9	10	10	1
	SL1601	STM1671		+	1721249	1722107	859	3.65	3	10	10	1
	SL1602	STM1672		+	1722495	1723607	1113	142.35	487.8	142.35	487.8	3.42677
	SL1603	STM1673		-	1723821	1724075	255	11.05	73.3	11.05	73.3	6.63348
	SL1604	STM1674		-	1724186	1724776	591	5	13.3	10	13.3	1.33
	SL1605	STM1675		+	1724854	1725567	714	6.6	9.2	10	10	1
	SL1606	STM1676		-	1725658	1726527	870	32.4	57.1	32.4	57.1	1.76235
	SL1607	STM1677		-	1726801	1727706	906	4.8	13.6	10	13.6	1.36
	SL1608	STM1678		+	1727825	1728754	930	0.9	2	10	10	1
	SL1609	STM1679	mppA	-	1728851	1730464	1614	43.6	118.9	43.6	118.9	2.72706
	SL1610	STM1680	ycjI	+	1730654	1731382	729	12.95	14.2	12.95	14.2	1.09653
	SL1611	STM1681	ycjG	-	1731357	1732322	966	13.75	143.1	13.75	143.1	10.4073
	SL1612	STM1682	tpx	+	1732438	1732944	507	273.5	674	273.5	674	2.46435
	SL1613	STM1683	tyrR	-	1733034	1734575	1542	26.25	91.4	26.25	91.4	3.4819
	SL1614	STM1684	ycjF	-	1734723	1735784	1062	13.95	93.6	13.95	93.6	6.70968
	SL1615	STM1685	ycjX	-	1735781	1737184	1404	14.75	106.1	14.75	106.1	7.19322
	SL1616	STM1686	pspE	-	1737327	1737641	315	165.35	418	165.35	418	2.52797
	SL1617	STM1687	pspD	-	1737717	1737935	219	16.35	292	16.35	292	17.8593
	SL1618	STM1688	pspC	-	1737958	1738317	360	12	307.8	12	307.8	25.65
	SL1619	STM1689	pspB	-	1738317	1738541	225	16.8	302.3	16.8	302.3	17.994
	SL1620	STM1690	pspA	-	1738601	1739269	669	42.4	607.1	42.4	607.1	14.3184
	SL1621	STM1691	pspF	+	1739440	1740420	981	6	10.5	10	10.5	1.05
	SL1622	STM1692	sapA	+	1740532	1742181	1650	14.55	29	14.55	29	1.99313
	SL1623	STM1693	sapB	+	1742349	1743143	795	15.1	10.7	15.1	10.7	0.708609
	SL1624	STM1694	sapC	+	1743130	1744020	891	14.3	15.4	14.3	15.4	1.07692
	SL1625	STM1695	sapD	+	1744020	1745012	993	12.3	21.4	12.3	21.4	1.73984
	SL1626	STM1696	sapF	+	1745014	1745820	807	6.4	15.8	10	15.8	1.58
	SL1627	STM1697		-	1745836	1746543	708	7.75	80.3	10	80.3	8.03
	SL1628	STM1698	steC	-	1747010	1748383	1374	9.25	702.3	10	702.3	70.23
	SL1629	STM1698A		+	1748418	1748597	180	4.05	187.2	10	187.2	18.72
	SL1630	STM1699	ycjE	+	1748572	1748871	300	20.25	179	20.25	179	8.83951
	SL1631	STM1700	fabI	+	1748989	1749777	789	128.1	475.2	128.1	475.2	3.7096
	SL1632	STM1701	yciW	+	1749977	1751110	1134	14.1	21.4	14.1	21.4	1.51773
	SL1633	STM1702	rnb	+	1751199	1753133	1935	29.7	64.9	29.7	64.9	2.18519
	SL1634	STM1703	yciR	+	1753395	1755377	1983	10.1	13.7	10.1	13.7	1.35644
	SL1635	SL1635		+	1755466	1755678	213	49.45	68.1	49.45	68.1	1.37715
	SL1636	STM1704	yciT	+	1755765	1756517	753	27.4	54.7	27.4	54.7	1.99635
	SL1637	STM1705	osmB	+	1756776	1756994	219	180.8	52.8	180.8	52.8	0.292035
	SL1638	STM1706	yciH	-	1757114	1757440	327	15.5	22.7	15.5	22.7	1.46452
	SL1639	STM1707	pyrF	-	1757440	1758177	738	14.7	25.5	14.7	25.5	1.73469
	SL1640	STM1708	yciM	-	1758368	1759483	1116	44	102.9	44	102.9	2.33864
	SL1641	STM1709	yciS	-	1759544	1759852	309	89.4	224.5	89.4	224.5	2.51119
	SL1642	STM1710	pgpB	-	1760002	1760766	765	20.4	60	20.4	60	2.94118
	SL1643	STM1711	ribA	+	1760962	1761552	591	41.9	92.7	41.9	92.7	2.21241
	SL1644	STM1712	acnA	-	1761608	1764283	2676	37.6	63.4	37.6	63.4	1.68617
	SL1644A	SL1644A	ymiA	-	1764839	1764967	129	57.95	339.1	57.95	339.1	5.8516
	SL1645	STM1713	cysB	-	1765260	1766234	975	38.45	80.1	38.45	80.1	2.08322
	SL1646	STM1714	topA	-	1766645	1769242	2598	44.5	70.3	44.5	70.3	1.57978
	SL1647	STM1715	yciN	+	1769645	1769896	252	255.25	202	255.25	202	0.791381
	SL1648	STM1716	sohB	-	1769938	1770984	1047	25.3	107.8	25.3	107.8	4.26087
	SL1649	STM1717	yciK	+	1771222	1771983	762	26.55	40.9	26.55	40.9	1.54049
	SL1650	STM1718	btuR	+	1771980	1772570	591	46.1	40	46.1	40	0.867679
	SL1651	STM1719	yciL	-	1772657	1773532	876	22.45	95.8	22.45	95.8	4.26726
	SL1652	STM1720	yciO	-	1773633	1774253	621	31.45	66.6	31.45	66.6	2.11765
	SL1653	STM1721	trpH	-	1774261	1775142	882	31.85	41.2	31.85	41.2	1.29356
	SL1654	STM1723	trpE	+	1775403	1776965	1563	1.45	504.6	10	504.6	50.46
	SL1655	STM1724	trpD	+	1776965	1778560	1596	1.8	145.1	10	145.1	14.51
	SL1656	STM1725	trpC	+	1778564	1779922	1359	5.75	115.9	10	115.9	11.59
	SL1657	STM1726	trpB	+	1779932	1781125	1194	5.95	62.6	10	62.6	6.26
	SL1658	STM1727	trpA	+	1781125	1781931	807	6.7	40.3	10	40.3	4.03
	SL1659	STM1728	yciG	+	1782411	1782593	183	259.95	39.7	259.95	39.7	0.152722
	SL1660	STM1729	yciF	+	1782683	1783186	504	45.2	6.3	45.2	10	0.221239
	SL1661	STM1730	yciE	+	1783260	1783766	507	25.5	3.4	25.5	10	0.392157
	SL1662	STM1731	katN	+	1783786	1784664	879	19.75	11.9	19.75	11.9	0.602532
	SL1663	STM1732	ompW	-	1784746	1785384	639	1266.9	25.4	1266.9	25.4	0.0200489
	SL1664	STM1733		+	1785722	1786126	405	43.25	71.8	43.25	71.8	1.66012
	SL1665	STM1734	yciC	+	1786152	1786895	744	56.5	271.1	56.5	271.1	4.79823
	SL1666	STM1735	ispZ	+	1786952	1787491	540	49.55	377.8	49.55	377.8	7.62462
	SL1667	STM1736	yciA	+	1787652	1788053	402	56.75	34.4	56.75	34.4	0.606167
	SL1668	STM1737	tonB	-	1788113	1788841	729	6.55	73.3	10	73.3	7.33
	SL1669	STM1738	yciI	+	1789065	1789361	297	125.75	127.8	125.75	127.8	1.0163
	SL1670	STM1739	cls	+	1789721	1791181	1461	10.2	16.4	10.2	16.4	1.60784
	SL1671	STM1740	yciU	+	1791215	1791544	330	61.25	100.5	61.25	100.5	1.64082
	SL1672	STM1741		-	1791592	1792374	783	19.6	20.9	19.6	20.9	1.06633
	SL1673	STM1742	oppF	-	1792476	1793480	1005	74.8	63.3	74.8	63.3	0.846257
	SL1674	STM1743	oppD	-	1793477	1794484	1008	45.65	46.4	45.65	46.4	1.01643
	SL1675	STM1744	oppC	-	1794496	1795404	909	44.8	44.3	44.8	44.3	0.988839
	SL1676	STM1745	oppB	-	1795419	1796339	921	59.7	57	59.7	57	0.954774
	SL1677	STM1746	oppA	-	1796461	1798092	1632	113.35	93.5	113.35	93.5	0.824879
	SL1678	STM1747		+	1798160	1798474	315	1.4	20.8	10	20.8	2.08
	SL1679	STM1748	ychE	-	1798857	1799504	648	8.75	18	10	18	1.8
	SL1680	STM1749	adh	+	1799981	1802659	2679	52.55	199	52.55	199	3.78687
	SL1681	STM1750	tdk	-	1802856	1803473	618	34.65	51.6	34.65	51.6	1.48918
	SL1682	STM1751	hns	+	1804136	1804549	414	3516.3	2338	3516.3	2338	0.664903
	SL1683	STM1752	galU	-	1804681	1805589	909	69.6	100.9	69.6	100.9	1.44971
	SL1684	STM1753	hnr	-	1805792	1806805	1014	30	63.6	30	63.6	2.12
	SL1685	STM1754	ychK	-	1806896	1807801	906	47.6	91.9	47.6	91.9	1.93067
	SL1686	STM1755	ychJ	+	1807912	1808370	459	38.05	53.7	38.05	53.7	1.4113
	SL1687	STM1756	purU	+	1808421	1809263	843	44.45	68.1	44.45	68.1	1.53206
	SL1688	STM1760		-	1810579	1812054	1476	10.8	19.1	10.8	19.1	1.76852
	SL1689	STM1761	narI	-	1812350	1813027	678	3.95	11.6	10	11.6	1.16
	SL1690	STM1762	narJ	-	1813027	1813737	711	2.9	10.4	10	10.4	1.04
	SL1691	STM1763	narH	-	1813734	1815269	1536	2.2	8.4	10	10	1
	SL1692	STM1764	narG	-	1815266	1819009	3744	1.85	5.2	10	10	1
	SL1693	STM1765	narK	-	1819397	1820794	1398	2.55	7.5	10	10	1
	SL1694	STM1766	narX	+	1821135	1822931	1797	6	23	10	23	2.3
	SL1695	STM1767	narL	+	1822924	1823574	651	12.4	23.9	12.4	23.9	1.92742
	SL1696	STM1768	ychP	-	1823575	1824999	1425	13.3	26.8	13.3	26.8	2.01504
	SL1697	STM1769	ychN	+	1825176	1825529	354	55.65	90	55.65	90	1.61725
	SL1698	STM1770	chaB	-	1825609	1825839	231	190.75	102	190.75	102	0.534731
	SL1699	STM1771	chaA	+	1826106	1827206	1101	16.8	88.9	16.8	88.9	5.29167
	SL1700	STM1772	kdsA	-	1827260	1828114	855	55.35	78.5	55.35	78.5	1.41825
	SL1701	STM1773	ychA	-	1828152	1828961	810	38.05	55.3	38.05	55.3	1.45335
	SL1702	STM1774	sirC	-	1828965	1829354	390	18.65	24.9	18.65	24.9	1.33512
	SL1703	STM1775	hemK	-	1829351	1830184	834	15.55	17.6	15.55	17.6	1.13183
	SL1704	STM1776	prfA	-	1830184	1831266	1083	28	43.2	28	43.2	1.54286
	SL1705	STM1777	hemA	-	1831307	1832563	1257	47.45	104.8	47.45	104.8	2.20864
	SL1706	STM1778	hemM	+	1832877	1833500	624	30.05	44.6	30.05	44.6	1.48419
	SL1707	STM1779	ipk	+	1833497	1834348	852	80.05	103.6	80.05	103.6	1.29419
	SL1708	STM1780	prs	+	1834614	1835561	948	85.8	255.2	85.8	255.2	2.97436
	SL1709	STM1781	ychM	+	1835710	1837371	1662	7	11.5	10	11.5	1.15
	SL1710	STM1782	ychH	-	1837416	1837694	279	447.9	91.1	447.9	91.1	0.203394
	SL1711	STM1783	pth	+	1837970	1838554	585	37.6	30.9	37.6	30.9	0.821809
	SL1712	STM1784	ychF	+	1838671	1839762	1092	51.55	66.7	51.55	66.7	1.29389
	SL1713	STM1785		-	1839921	1841186	1266	14.9	14.4	14.9	14.4	0.966443
	SL1714	STM1786	hyaA	+	1841681	1842799	1119	0.35	0.6	10	10	1
	SL1715	STM1787		+	1842796	1844589	1794	0.8	1.9	10	10	1
	SL1716	STM1788	hyaC	+	1844608	1845339	732	0.45	1.5	10	10	1
	SL1717	STM1789	hyaD	+	1845336	1845932	597	0.5	1.2	10	10	1
	SL1718	STM1790	hyaE	+	1845922	1846326	405	0.65	2.5	10	10	1
	SL1719	STM1791	hyaF	+	1846323	1847171	849	0.5	2.9	10	10	1
	SL1720	STM1792	appC	+	1847246	1848790	1545	0.5	1.7	10	10	1
	SL1721	STM1793	appB	+	1848802	1849938	1137	0.6	3.6	10	10	1
	SL1722	STM1794		+	1849951	1850040	90	34.8	25.1	34.8	25.1	0.721264
	SL1723	STM1795		+	1850384	1851709	1326	166.95	51.7	166.95	51.7	0.309674
	SL1724	STM1796	treA	+	1851923	1853635	1713	38.35	97.7	38.35	97.7	2.54759
	SL1725	STM1797	ymgE	-	1853698	1853952	255	68.9	83.1	68.9	83.1	1.2061
	SL1726	STM1798	ycgR	+	1854121	1854855	735	91.5	11.2	91.5	11.2	0.122404
	SL1727	STM1799	emtA	-	1854869	1855480	612	11.15	30.3	11.15	30.3	2.71749
	SL1728	STM1800	ldcA	+	1855651	1856565	915	14	26.5	14	26.5	1.89286
	SL1729	STM1801	cvrA	+	1856662	1858395	1734	56.65	42.1	56.65	42.1	0.74316
	SL1730	STM1802	alr-a	-	1858458	1859528	1071	30.3	67.7	30.3	67.7	2.23432
	SL1731	STM1803	dadA	-	1859542	1860840	1299	48.05	110.1	48.05	110.1	2.29136
	SL1732	STM1804	ycgB	+	1861169	1862695	1527	39	100.4	39	100.4	2.57436
	SL1733	STM1805	fadR	-	1862742	1863461	720	84.75	172.6	84.75	172.6	2.03658
	SL1734	STM1806	nhaB	+	1863681	1865225	1545	19.5	30.6	19.5	30.6	1.56923
	SL1735	STM1807	dsbB	+	1865367	1865897	531	95.35	186.2	95.35	186.2	1.95281
	SL1736	STM1808		+	1866006	1866347	342	1.9	227.8	10	227.8	22.78
	SL1737	STM1809		-	1866419	1866592	174	546.75	118.3	546.75	118.3	0.216369
	SL1738	STM1810		-	1866784	1866921	138	145.25	90.3	145.25	90.3	0.621687
	SL1739	STM1811	ycgN	-	1867273	1867734	462	26.15	66.9	26.15	66.9	2.55832
	SL1740	STM1812	ycgM	-	1867812	1868471	660	46.8	59.5	46.8	59.5	1.27137
	SL1741	STM1813	ycgL	-	1868521	1868853	333	69	102.4	69	102.4	1.48406
	SL1742	STM1814	minC	+	1868940	1869647	708	175.6	101	175.6	101	0.575171
	SL1743	STM1815	minD	+	1869671	1870483	813	265.9	152.1	265.9	152.1	0.57202
	SL1744	STM1816	minE	+	1870487	1870753	267	381.2	152	381.2	152	0.398741
	SL1745	STM1817	rnd	-	1870875	1872002	1128	6.35	18.6	10	18.6	1.86
	SL1746	SL1746	tnpA_1a	-	1872138	1872596	459	0	0	10	10	1
	SL1747	STM1818	fadD	-	1872787	1874472	1686	21.2	75.6	21.2	75.6	3.56604
	SL1748	STM1819	yeaY	-	1874677	1875258	582	22.65	66.7	22.65	66.7	2.94481
	SL1749	STM1820	yeaZ	-	1875330	1876025	696	25.5	72.6	25.5	72.6	2.84706
	SL1750	STM1821	yoaA	-	1876083	1877993	1911	9.7	27.1	10	27.1	2.71
	SL1751	STM1822	yoaB	+	1878124	1878468	345	244.15	209.1	244.15	209.1	0.856441
	SL1752	STM1823	yoaH	-	1878474	1878653	180	98.75	97.2	98.75	97.2	0.984304
	SL1753	STM1824	pabB	+	1878734	1880098	1365	26.5	77.4	26.5	77.4	2.92075
	SL1754	STM1825	yeaB	+	1880102	1880680	579	11.65	38.2	11.65	38.2	3.27897
	SL1755	STM1826	sdaA	+	1880944	1882308	1365	70	40.8	70	40.8	0.582857
	SL1756	STM1827		+	1882446	1884047	1602	5.2	8.9	10	10	1
	SL1757	STM1828	yoaE	-	1884069	1885628	1560	6.7	54.7	10	54.7	5.47
	SL1759	STM1830		+	1886101	1887069	969	280.45	640.2	280.45	640.2	2.28276
	SL1760	STM1831		+	1887122	1887922	801	153.7	594.4	153.7	594.4	3.86727
	SL1761	STM1832		+	1887926	1888786	861	200.6	642.5	200.6	642.5	3.20289
	SL1762	STM1833		+	1888844	1889302	459	12.8	42.5	12.8	42.5	3.32031
	SL1763	STM1834	yebN	+	1889712	1890278	567	17.2	27	17.2	27	1.56977
	SL1764	STM1835	rrmA	-	1890275	1891084	810	6.3	45.9	10	45.9	4.59
	SL1765	STM1836	ftsI2	-	1891150	1892895	1746	3.75	32	10	32	3.2
	SL1766	STM1837	cspC	-	1893115	1893324	210	2801.25	4446	2801.25	4446	1.58715
	SL1767	STM1838	yobF	-	1893337	1893480	144	2576.35	3182.2	2576.35	3182.2	1.23516
	SL1768	STM1839		-	1894129	1894416	288	184.6	1274.8	184.6	1274.8	6.90574
	SL1769	STM1840	yobG	-	1894487	1894630	144	877.7	3535.8	877.7	3535.8	4.02848
	SL1770	STM1841		+	1894788	1895027	240	447.75	72.8	447.75	72.8	0.162591
	SL1771	STM1842	kdgR	-	1895239	1896030	792	95.85	105.6	95.85	105.6	1.10172
	SL1772	STM1843		+	1896206	1897579	1374	3.45	5.8	10	10	1
	SL1773	STM1844	htpX	-	1897627	1898508	882	70.9	117.5	70.9	117.5	1.65726
	SL1774	STM1845	prc	-	1898702	1900750	2049	65.5	131	65.5	131	2
	SL1775	STM1846	proQ	-	1900770	1901456	687	131.35	355.6	131.35	355.6	2.70727
	SL1776	STM1847	yebR	-	1901554	1902138	585	115.3	300.5	115.3	300.5	2.60624
	SL1777	STM1848	yebS	+	1902180	1903463	1284	24.6	106.4	24.6	106.4	4.3252
	SL1778	STM1849		+	1903426	1906065	2640	20.65	68	20.65	68	3.29298
	SL1779	STM1850	yebU	+	1906143	1907582	1440	6.1	21.4	10	21.4	2.14
	SL1780	STM1851		+	1907697	1907936	240	122.7	292.8	122.7	292.8	2.38631
	SL1781	STM1852	yebW	+	1908047	1908238	192	44.5	48.9	44.5	48.9	1.09888
	SL1782	STM1853	pphA	-	1908257	1908907	651	9.55	75.6	10	75.6	7.56
	SL1783	STM1854		-	1909131	1909295	165	195.4	2281.6	195.4	2281.6	11.6766
	SL1784	STM1855	sopE2	-	1909580	1910302	723	441.55	4.2	441.55	10	0.0226475
	SL1785	STM1856		+	1910986	1911381	396	7.45	15	10	15	1.5
	SL1786	SL1786		+	1911711	1912187	477	25.95	99.6	25.95	99.6	3.83815
	SL1787	STM1857		-	1912575	1912994	420	59.55	82.5	59.55	82.5	1.38539
	SL1788	STM1858		+	1913364	1913633	270	29.85	21	29.85	21	0.703518
	SL1789	STM1859		+	1913799	1914048	250	70.4	184.3	70.4	184.3	2.6179
	SL1790	STM1860		-	1914085	1915279	1195	1.4	3.1	10	10	1
	SL1791	STM1861		+	1915403	1915771	369	1.3	4.8	10	10	1
	SL1792	SL1792		-	1916257	1916457	201	6.8	13.3	10	13.3	1.33
	SL1793	STM1862	pagO	+	1917075	1917989	915	13.85	818.7	13.85	818.7	59.1119
	SL1794	STM1863		+	1918122	1918280	159	19.55	1593.1	19.55	1593.1	81.4885
	SL1795	STM1864		+	1918290	1918904	615	7.6	647.7	10	647.7	64.77
	SL1796	STM1865		-	1919231	1919377	147	3.25	92.6	10	92.6	9.26
	SL1797	STM1866	pagM	-	1919657	1919839	183	101	772.4	101	772.4	7.64752
	SL1798	SL1798		+	1920177	1920299	123	0.75	25	10	25	2.5
	SL1799	STM1867	pagK	+	1920747	1920947	201	425.55	2239.2	425.55	2239.2	5.2619
	SL1800	STM1868	mig-3	-	1921044	1921925	882	1.2	1.3	10	10	1
	SL1801	SL1801		-	1922080	1922343	264	5.4	1.7	10	10	1
	SL1802	STM1868A		+	1922651	1922818	168	17.1	1174.5	17.1	1174.5	68.6842
	SL1803	STM1869		-	1923075	1923608	534	0.4	1.6	10	10	1
	SL1804	STM1869A		-	1923662	1923892	231	0.75	2	10	10	1
	SL1805	STM1870		+	1923923	1924576	654	1.45	1.8	10	10	1
	SL1806	STM1871		+	1924594	1925490	897	3.1	4.2	10	10	1
	SL1807	STM1873		-	1925864	1926217	354	26.95	76.3	26.95	76.3	2.83117
	SL1808	STM1874		-	1926234	1927109	876	38.8	84	38.8	84	2.16495
	SL1809	STM1875	yobA	-	1927110	1927490	381	38.2	126.3	38.2	126.3	3.30628
	SL1810	STM1876	holE	+	1927622	1927852	231	20.15	50.8	20.15	50.8	2.52109
	SL1811	STM1877		+	1927960	1928616	657	25.45	75.4	25.45	75.4	2.96267
	SL1812	STM1878	exoX	+	1928640	1929338	699	28.7	82.6	28.7	82.6	2.87805
	SL1813	STM1879	opdB	-	1929373	1931424	2052	19.9	65.8	19.9	65.8	3.30653
	SL1814	STM1880	yebE	-	1931637	1932296	660	27.2	220.3	27.2	220.3	8.09926
	SL1815	STM1881	yebF	-	1932390	1932743	354	167.9	262.3	167.9	262.3	1.56224
	SL1816	STM1882	yebG	-	1932811	1933101	291	41.4	276.5	41.4	276.5	6.67874
	SL1817	STM1883	purT	+	1933232	1934410	1179	13.3	26.5	13.3	26.5	1.99248
	SL1818	STM1884	eda	-	1934510	1935151	642	30.05	80.5	30.05	80.5	2.67887
	SL1819	STM1885	edd	-	1935189	1937000	1812	7.3	17.6	10	17.6	1.76
	SL1820	STM1886	zwf	-	1937235	1938710	1476	30.55	68.7	30.55	68.7	2.24877
	SL1821	STM1887	hexR	+	1939052	1939921	870	23.5	47.4	23.5	47.4	2.01702
	SL1822	STM1888	pykA	+	1940045	1941487	1443	55.1	101.3	55.1	101.3	1.83848
	SL1823	STM1889	msbB	-	1941560	1942531	972	29.45	53.8	29.45	53.8	1.82683
	SL1824	STM1890	yebA	-	1942648	1943967	1320	36.1	126.9	36.1	126.9	3.51524
	SL1825	STM1891	znuA	-	1943983	1944984	1002	28.45	153.3	28.45	153.3	5.3884
	SL1826	STM1892	znuC	+	1945006	1945761	756	11.15	32.1	11.15	32.1	2.87892
	SL1827	STM1893	znuB	+	1945758	1946543	786	8.75	21	10	21	2.1
	SL1828	STM1894	ruvB	-	1946622	1947551	930	20.15	58.1	20.15	58.1	2.88337
	SL1829	STM1895	ruvA	-	1947641	1948252	612	32.2	88.2	32.2	88.2	2.73913
	SL1830	STM1896		+	1948585	1949567	983	2.35	4.2	10	10	1
	SL1830A	SL1830A		-	1949628	1950061	434	1.1	6.8	10	10	1
	SL1832	STM1897	yebB	+	1950194	1950793	600	5.1	5.8	10	10	1
	SL1833	STM1898	ruvC	-	1950795	1951316	522	33.75	139.9	33.75	139.9	4.14519
	SL1834	STM1899	yebC	-	1951353	1952093	741	40.75	194	40.75	194	4.76074
	SL1835	STM1900	ntpA	-	1952123	1952575	453	57.95	260	57.95	260	4.48663
	SL1836	STM1901	aspS	-	1952678	1954450	1773	42.7	182.6	42.7	182.6	4.27635
	SL1837	STM1902	yecD	+	1954775	1955341	567	18.65	77.9	18.65	77.9	4.17694
	SL1838	STM1903	yecE	+	1955338	1956156	819	8.4	38.6	10	38.6	3.86
	SL1839	STM1904	yecN	+	1956209	1956604	396	93.15	102.9	93.15	102.9	1.10467
	SL1840	STM1905	yecO	+	1956645	1957388	744	38.3	81.1	38.3	81.1	2.11749
	SL1841	STM1906	yecP	+	1957385	1958356	972	17.15	31.8	17.15	31.8	1.85423
	SL1842	STM1907	cutC	-	1958592	1959338	747	6.25	13.7	10	13.7	1.37
	SL1843	STM1908	yecM	-	1959358	1959927	570	6.65	20.3	10	20.3	2.03
	SL1844	STM1909	argS	+	1960164	1961897	1734	40.75	46.8	40.75	46.8	1.14847
	SL1845	STM1910		+	1962086	1963957	1872	1.3	10.2	10	10.2	1.02
	SL1846	STM1911		-	1964011	1965150	1140	7.6	10.6	10	10.6	1.06
	SL1847	STM1912	flhE	-	1965387	1965779	393	29.3	8.7	29.3	10	0.341297
	SL1848	STM1913	flhAa	-	1965779	1967857	2079	35.8	9.7	35.8	10	0.27933
	SL1849	STM1914	flhB	-	1967850	1969001	1152	64.35	8.6	64.35	10	0.1554
	SL1850	STM1915	cheZ	-	1969195	1969839	645	227.65	28	227.65	28	0.122996
	SL1851	STM1916	cheY	-	1969850	1970239	390	286	26.1	286	26.1	0.0912587
	SL1852	STM1917	cheB	-	1970257	1971306	1050	194.3	12	194.3	12	0.0617602
	SL1853	STM1918	cheR	-	1971303	1972169	867	227.8	15.3	227.8	15.3	0.0671642
	SL1854	STM1919	cheM	-	1972323	1973984	1662	311.15	20.7	311.15	20.7	0.0665274
	SL1855	STM1920	cheW	-	1974221	1974724	504	779.85	38.2	779.85	38.2	0.0489838
	SL1856	STM1921	cheA	-	1974745	1976760	2016	272.85	28.7	272.85	28.7	0.105186
	SL1857	STM1922	motB	-	1976765	1977694	930	249.15	28	249.15	28	0.112382
	SL1858	STM1923	motA	-	1977691	1978521	831	279.95	24.3	279.95	24.3	0.0868012
	SL1859	STM1924	flhC	-	1978703	1979281	579	363.4	122.6	363.4	122.6	0.337369
	SL1860	STM1925	flhD	-	1979284	1979634	351	329.3	139.9	329.3	139.9	0.424841
	SL1861	STM1927	yecG	+	1980421	1980849	429	24.1	147.8	24.1	147.8	6.13278
	SL1862	STM1928	otsA	-	1980867	1982288	1422	18.9	36.4	18.9	36.4	1.92593
	SL1863	STM1929	otsB	-	1982263	1983066	804	25.8	54.6	25.8	54.6	2.11628
	SL1864	STM1931	araH	-	1983700	1984257	558	5.45	7.7	10	10	1
	SL1865	STM1932	ftnB	+	1984808	1985311	504	39.15	24.3	39.15	24.3	0.62069
	SL1866	STM1933		-	1985490	1986128	639	9	8.6	10	10	1
	SL1867	STM1934		+	1986384	1986719	336	64.8	7.1	64.8	10	0.154321
	SL1868	STM1935	ftn	+	1986959	1987456	498	254.7	109.6	254.7	109.6	0.43031
	SL1869	STM1936	yecH	-	1987502	1987741	240	15.95	6	15.95	10	0.626959
	SL1870	STM1937	tyrP	+	1987968	1989179	1212	3.95	6.8	10	10	1
	SL1871	STM1938	yecA	-	1989254	1989919	666	61.7	232.7	61.7	232.7	3.77147
	SL1872	STM1939		-	1990157	1990462	306	148.05	497.3	148.05	497.3	3.359
	SL1873	STM1940		-	1990696	1992135	1440	18.9	417.7	18.9	417.7	22.1005
	SL1874	STM1941		-	1992348	1992680	333	135.3	713.8	135.3	713.8	5.27568
	SL1874A	SL1874A		-	1992726	1992853	128	1.4	14.4	10	14.4	1.44
	SL1875	STM1945	pgsA	-	1993381	1993929	549	70.25	67.8	70.25	67.8	0.965125
	SL1876	STM1946	uvrC	-	1993986	1995818	1833	39.15	50.3	39.15	50.3	1.2848
	SL1877	STM1947	sirA	-	1995815	1996471	657	162.25	164.4	162.25	164.4	1.01325
	SL1878	STM1949	yecF	+	1996935	1997159	225	120.2	108	120.2	108	0.898502
	SL1879	STM1950	sdiA	-	1997226	1997948	723	90.3	22.5	90.3	22.5	0.249169
	SL1880	STM1951	yecC	-	1998180	1998932	753	26.75	23.8	26.75	23.8	0.88972
	SL1881	STM1952	yecS	-	1998929	1999597	669	26.6	22.8	26.6	22.8	0.857143
	SL1882	STM1953	dcyD	-	1999618	2000604	987	16.85	28	16.85	28	1.66172
	SL1883	STM1954	fliY	-	2000758	2001558	801	163.1	92.7	163.1	92.7	0.568363
	SL1884	STM1955	fliZ	-	2001705	2002256	552	306.75	19.8	306.75	19.8	0.0645477
	SL1885	STM1956	fliA	-	2002315	2003034	720	746.1	38.7	746.1	38.7	0.0518697
	SL1886	STM1957	tnpA_2b	-	2003303	2003812	510	0	0	10	10	1
	SL1887	STM1958	fliB	-	2003942	2005147	1206	51.05	8.4	51.05	10	0.195886
	SL1888	STM1959	fliC	-	2005226	2006713	1488	2685.6	46.6	2685.6	46.6	0.0173518
	SL1889	STM1960	fliD	+	2006970	2008373	1404	627.5	22.8	627.5	22.8	0.0363347
	SL1890	STM1961	fliS	+	2008388	2008795	408	693.9	20.8	693.9	20.8	0.0299755
	SL1891	STM1962	fliT	+	2008795	2009163	369	331.85	11.6	331.85	11.6	0.0349556
	SL1892	STM1963	amyA	+	2009235	2010719	1485	9.45	15.8	10	15.8	1.58
	SL1893	STM1964	yedD	-	2010759	2011184	426	33.5	59.4	33.5	59.4	1.77313
	SL1894	STM1965	yedE	+	2011310	2012575	1266	2.75	9.2	10	10	1
	SL1895	STM1966	yedF	+	2012572	2012805	234	8.4	12.1	10	12.1	1.21
	SL1896	STM1967		+	2013070	2013456	387	103.25	3.9	103.25	10	0.0968523
	SL1897	STM1968	fliE	-	2013576	2013890	315	206.6	3.1	206.6	10	0.0484027
	SL1898	STM1969	fliF	+	2014107	2015789	1683	119.7	2.7	119.7	10	0.0835422
	SL1899	STM1970	fliG	+	2015782	2016777	996	169.65	4.9	169.65	10	0.0589449
	SL1900	STM1971	fliH	+	2016770	2017477	708	109.1	4.6	109.1	10	0.091659
	SL1901	STM1972	fliI	+	2017477	2018847	1371	101.4	3.9	101.4	10	0.0986193
	SL1902	STM1973	fliJ	+	2018869	2019312	444	76.75	4.1	76.75	10	0.130293
	SL1903	STM1974	fliK	+	2019309	2020526	1218	60.85	3.6	60.85	10	0.164339
	SL1904	STM1975	fliL	+	2020631	2021098	468	118.85	14.5	118.85	14.5	0.122003
	SL1905	STM1976	fliM	+	2021103	2022107	1005	96.25	22.1	96.25	22.1	0.22961
	SL1906	STM1977	fliN	+	2022104	2022517	414	134.05	55.7	134.05	55.7	0.415517
	SL1907	STM1978	fliO	+	2022517	2022894	378	95.1	35.7	95.1	35.7	0.375394
	SL1908	STM1979	fliP	+	2022894	2023631	738	55.65	23.2	55.65	23.2	0.416891
	SL1909	STM1980	fliQ	+	2023641	2023910	270	42.45	14	42.45	14	0.3298
	SL1910	STM1981	fliR	+	2023919	2024713	795	17.95	4.5	17.95	10	0.557103
	SL1911	STM1982	rcsA	+	2024995	2025618	624	5.05	3.7	10	10	1
	SL1912	STM1983	dsrB	-	2025657	2025851	195	130.35	117.7	130.35	117.7	0.902954
	SL1913	STM1984	yodD	+	2025980	2026207	228	126.7	78.9	126.7	78.9	0.622731
	SL1914	STM1986	mngB	+	2026517	2027332	816	6.1	19.8	10	19.8	1.98
	SL1915	STM1987	gcpA	-	2027311	2029023	1713	15.65	21	15.65	21	1.34185
	SL1916	STM1988		-	2029188	2029373	186	297.15	250.4	297.15	250.4	0.842672
	SL1917	STM1989	yedI	-	2029450	2030361	912	17.25	34.9	17.25	34.9	2.02319
	SL1918	STM1990	yedA	+	2030537	2031457	921	2.4	6.7	10	10	1
	SL1919	STM1991	vsr	-	2031446	2031916	471	7.25	19	10	19	1.9
	SL1920	STM1992	dcm	-	2031897	2033327	1431	15.9	37.1	15.9	37.1	2.33333
	SL1921	STM1993	yedJ	-	2033401	2034096	696	5.35	19.4	10	19.4	1.94
	SL1922	STM1994		-	2034188	2034487	300	2.1	21.3	10	21.3	2.13
	SL1923	STM1995	ompS	+	2035137	2036333	1197	6.7	5.1	10	10	1
	SL1924	STM1996	cspB	-	2036793	2037005	213	20.3	193.6	20.3	193.6	9.53695
	SL1925	STM1997	umuC	-	2037460	2038728	1269	3.55	20.4	10	20.4	2.04
	SL1926	STM1998	umuD	-	2038731	2039150	420	3.95	31	10	31	3.1
	SL1927	STM1999		-	2039277	2039438	162	0.85	22.8	10	22.8	2.28
	SL1927A	SL1927A		-	2039416	2039658	243	21.45	69.8	21.45	69.8	3.25408
	SL1927B	SL1927B		-	2040072	2040263	192	47.65	313.2	47.65	313.2	6.57293
	SL1928	SL1928		+	2040503	2041510	1008	20.6	782.5	20.6	782.5	37.9854
	SL1929	STM2705		-	2041795	2042394	600	13.75	9.4	13.75	10	0.727273
	SL1930	SL1930		-	2042364	2043959	1596	3.75	6.1	10	10	1
	SL1931	SL1931		-	2043913	2044500	588	3.15	5.4	10	10	1
	SL1932	SL1932		-	2044503	2045024	522	4.6	7.2	10	10	1
	SL1933	SL1933		-	2045059	2045604	546	8	8.3	10	10	1
	SL1934	SL1934		-	2045576	2045989	414	3.2	6	10	10	1
	SL1935	SL1935		-	2045994	2046527	534	5.05	11.1	10	11.1	1.11
	SL1936	SL1936		-	2046527	2047585	1059	5.6	10.1	10	10.1	1.01
	SL1937	SL1937		-	2047582	2048922	1341	4.95	9.8	10	10	1
	SL1938	SL1938		-	2048956	2050884	1929	7.85	14.8	10	14.8	1.48
	SL1939	SL1939		-	2050969	2051295	327	9.35	18.1	10	18.1	1.81
	SL1940	SL1940		-	2051292	2051648	357	26.4	21.1	26.4	21.1	0.799242
	SL1941	SL1941		-	2051648	2053144	1497	6.9	9	10	10	1
	SL1942	SL1942		-	2053302	2053862	561	5.75	7.6	10	10	1
	SL1943	SL1943		-	2053859	2054377	519	4.25	5.8	10	10	1
	SL1944	SL1944		-	2054343	2054747	405	4.55	10.2	10	10.2	1.02
	SL1945	SL1945		-	2054744	2055067	324	12.65	14.7	12.65	14.7	1.16206
	SL1946	SL1946		-	2055070	2055270	201	6.25	13.7	10	13.7	1.37
	SL1947	SL1947		-	2055321	2056526	1206	7.35	10.3	10	10.3	1.03
	SL1948	SL1948		-	2056541	2057227	687	7.45	6.1	10	10	1
	SL1949	SL1949		-	2057169	2058410	1242	4.35	7.2	10	10	1
	SL1950	SL1950		-	2058604	2060337	1734	5.95	7.8	10	10	1
	SL1951	SL1951		-	2060334	2060837	504	13.65	5.5	13.65	10	0.732601
	SL1952	SL1952		-	2060954	2061304	351	11.9	9.2	11.9	10	0.840336
	SL1953	SL1953		-	2061365	2061667	303	33.85	18.7	33.85	18.7	0.552437
	SL1954	SL1954		-	2061887	2062306	420	12.4	7.9	12.4	10	0.806452
	SL1955	STM0908	rzpR	-	2062519	2063004	486	4.2	6.5	10	10	1
	SL1956	STM0907		-	2063001	2063615	615	4.85	7.2	10	10	1
	SL1957	STM0906		-	2063618	2063962	345	4.85	8.1	10	10	1
	SL1958	SL1958		-	2064488	2064847	360	82.7	36.1	82.7	36.1	0.436518
	SL1959	SL1959		-	2064878	2065501	624	3.55	6.1	10	10	1
	SL1960	SL1960		-	2065512	2066507	996	3.6	2.6	10	10	1
	SL1961	SL1961		-	2066509	2067414	906	5.7	5.6	10	10	1
	SL1962	SL1962		-	2067772	2068665	894	2.75	4.6	10	10	1
	SL1963	SL1963		-	2068665	2069282	618	2.65	2.9	10	10	1
	SL1964	SL1964		-	2069149	2069967	819	5	4.8	10	10	1
	SL1965	SL1965		-	2070185	2071393	1209	18.6	9.4	18.6	10	0.537634
	SL1966	SL1966		-	2071339	2072049	711	8.2	5.2	10	10	1
	SL1967	STM0898		+	2072244	2072939	696	189.3	150.1	189.3	150.1	0.792921
	SL1968	SL1968		+	2073535	2074125	591	234.1	34.1	234.1	34.1	0.145664
	SL1969	SL1969		+	2074183	2075010	828	15.5	16	15.5	16	1.03226
	SL1970	SL1970		+	2075147	2075686	540	4.2	4.9	10	10	1
	SL1971	SL1971		+	2075984	2076499	516	4.2	5.8	10	10	1
	SL1972	SL1972		+	2076496	2077113	618	4.5	6.5	10	10	1
	SL1973	SL1973		+	2077110	2077943	834	5.25	8.2	10	10	1
	SL1974	SL1974		+	2077947	2078516	570	3.75	7.3	10	10	1
	SL1975	SL1975		+	2078541	2078783	243	6.6	11	10	11	1.1
	SL1976	SL1976		+	2078785	2079774	990	6.85	12.7	10	12.7	1.27
	SL1977	STM2001	yeeI	+	2080066	2080863	798	56.7	66.3	56.7	66.3	1.16931
	SL1978	SL1978		+	2081235	2081525	291	0.45	8.5	10	10	1
	SL1979	STM2005		+	2082173	2082646	474	2.7	10.9	10	10.9	1.09
	SL1980	SL1980		+	2082737	2083009	273	1.6	5.7	10	10	1
	SL1981	STM2006		+	2083094	2083819	726	0.5	2.5	10	10	1
	SL1982	STM2007		+	2084162	2086330	2169	2.45	2.6	10	10	1
	SL1983	STM2008		+	2086387	2088117	1731	3.05	3.6	10	10	1
	SL1985	SL1985		-	2088651	2088905	255	5.85	38.1	10	38.1	3.81
	SL1986	STM2009	amn	-	2089022	2090476	1455	19.1	73.7	19.1	73.7	3.85864
	SL1987	STM2011		-	2090672	2090998	327	33.55	49.4	33.55	49.4	1.47243
	SL1988	SL1988		-	2090992	2091378	387	35.35	35	35.35	35	0.990099
	SL1989	SL1989		+	2091704	2091871	168	53.3	62.7	53.3	62.7	1.17636
	SL1990	STM2013	yeeO	-	2092092	2093549	1458	5.95	12.9	10	12.9	1.29
	SL1991	STM2015	erfK	-	2094011	2094940	930	23.75	31.2	23.75	31.2	1.31368
	SL1992	STM2016	cobT	-	2095018	2096088	1071	19.75	27	19.75	27	1.36709
	SL1993	STM2017	cobS	-	2096115	2096858	744	18.3	22.2	18.3	22.2	1.21311
	SL1994	STM2018	cobU	-	2096855	2097400	546	16.4	21.1	16.4	21.1	1.28659
	SL1995	STM2019	cbiP	-	2097397	2098917	1521	19.15	21	19.15	21	1.09661
	SL1996	STM2020	cbiO	-	2098914	2099729	816	31.1	36.5	31.1	36.5	1.17363
	SL1997	STM2021	cbiQ	-	2099738	2100415	678	21.05	21.3	21.05	21.3	1.01188
[truncated: 2,532 more rows]

## Sheet: Dataset 5
	Dataset 5: Pathogenicity Island Expression Levels: The expression Levels for each PAI was calculated by averaging the fold change TPM (Macrophage versus ESP) of all the genes located within individual islands. The sit operon is adjacent to SPI1, is highly macrophage up-regulated & was excluded from the SPI1 expression level calculation.
	SPI1					SPI2					SPI3					SPI4					SPI5					SPI6					SPI9					SPI11					SPI12					SPI13
	SL Identifier	STM Identifier	Common gene name	Fold Change Macrophage vs ESP		SL Identifier	STM Identifier	Common gene name	Fold Change Macrophage vs ESP		SL Identifier	STM Identifier	Common gene name	Fold Change Macrophage vs ESP		SL Identifier	STM Identifier	Common gene name	Fold Change Macrophage vs ESP		SL Identifier	STM Identifier	Common gene name	Fold Change Macrophage vs ESP		SL Identifier	STM Identifier	Common gene name	Fold Change Macrophage vs ESP		SL Identifier	STM Identifier	Common gene name	Fold Change Macrophage vs ESP		SL Identifier	STM Identifier	Common gene name	Fold Change Macrophage vs ESP		SL Identifier	STM Identifier	Common gene name	Fold Change Macrophage vs ESP		SL Identifier	STM Identifier	Common gene name	Fold Change Macrophage vs ESP
	SL2885	STM2905		3.32943		SL1354	STM1420	ssaS	79.87		SL3729	STM3764	mgtC	26.47		SL4193	STM4257	siiA	0.0149265		SL1027	STM1088	pipB	34.1646		SL0302	STM0306	pagN	15.946		SL2661	STM2689	bapA	1		SL1182	STM1243	cspH	22.29		SL2221	STM2245		18.6609		SL3094	STM3120		455.56
	SL2882	STM2903		1.97417		SL1336	STM1402	sseE	72.7571		SL3727A	SL3727A	mgtR	25.74		SL4194	STM4258	siiB	0.0250752		SL1032	STM1093		17.51		SL0303	STM0307	sciZ	13.5845		SL2662	STM2690		1		SL1183	STM1244	pagD	18.4181		SL2217	STM2241	sspH2	18.5		SL3092	STM3118		375.73
	SL2884	STM2904		1.58494		SL1353	STM1419	ssaR	69.9771		SL3728	STM3763	mgtB	17.95		SL4195	STM4259	siiC	0.018357		SL1026	STM1087	pipA	16.58		SL0299	STM0303	ybeJ	3.32		SL2663	STM2691		1		SL1184	STM1246	pagC	4.45979		SL2219	STM2243		3.66		SL3093	STM3119		353.44
	SL2845	STM2865	avrA	1.31628		SL1334	STM1400	sseC	66.9705		SL3726	STM3761	slsA	3.18		SL4196	STM4260	siiD	0.0113141		SL1033	STM1094	pipD	10.3394		SL0297	STM0301	safC	1.42		SL2664	STM2692		1		SL1181	STM1242	envE	3.99485		SL2218	STM2242		1		SL3091	STM3117		249.584
	SL2849	STM2869	orgB	1.10287		SL1335	STM1401	sseD	66.2138		SL3720	STM3755	rhuM	2.15698		SL4197	STM4261	siiE	0.0573846		SL1035	STM1096	copR	5.44601		SL0298	STM0302	safD	1.36		Average Fold Change			1		SL1180	STM1241	msgA	1.95085		SL2220	STM2244		1		SL3107	STM3133		10.189
	SL2880	STM2901		1.0663		SL1347	STM1413	ssaM	65.0919		SL3725	STM3759	marT	2.13		SL4198	STM4262	siiF	0.0591366		SL1034	STM1095	copS	2.35		SL0288	STM0293	sciX	1.27308							SL1179	STM1240	envF	1.56		Average Fold Change			8.56419		SL3106	STM3132		7.41799
	SL2883	SL2883		1		SL1333	STM1399	sscA	62.5076		SL3727	STM3762	cigR	1.74207		Average Fold Change			0.0310323		SL1028	STM1089		1		SL0289	STM0294	sciY	1.22							SL1185	STM1249	pliC	1.33108							SL3108	STM3134	exuT	5.5
	SL2885A	STM2906		1		SL1342	STM1408	ssaI	61.5424		SL3718	STM3753	sugR	1.36162							SL1030	STM1091	sopB	0.0186055		SL0296	STM0300	safB	1.13							SL1177	STM1239		0.141869							SL3102	STM3128	ordL	3.72
	SL2848	STM2868	orgC	0.705333		SL1346	STM1412	ssaL	60.01		SL3717	STM3752		1.12236							SL1031	STM1092	orfX	0.0182715		SL0295	STM0299	safA	1.12268							Average Fold Change			6.76831							SL3101	STM3127		3.01
	SL2881	STM2902		0.518072		SL1343	STM1409	ssaJ	57.8152		SL3724	STM3758	fidL	1.03727							SL1029	STM1090	pipC	0.0109564		SL0286	STM0291		1.10345																	SL3096	STM3122		2.08
	SL2855	STM2875	hilD	0.13851		SL1332	STM1398	sseBa	57.3035		SL3722	STM3756	rmbA	1							Average Fold Change			8.74379		SL0286B	STM0292		1.08205																	SL3105	STM3131		1.59
	SL2846	STM2866	sprB	0.0989399		SL1349	STM1415	ssaN	54.1221		SL3723	STM3757	misL	1												SL0291	STM0295		1.02																	SL3104	STM3130	iraD	1.48
	SL2858	STM2878	sptP	0.0939055		SL1344	STM1410		53.3623		Average Fold Change			7.07419												SL0260	STM0266	sciA	1																	SL3100	STM3126		1.33
	SL2866	STM2887	spaS	0.0666223		SL1327	STM1392	ssaB	52.9852																	SL0261	STM0267	sciB	1																	SL3095	STM3121		1.3
	SL2847	STM2867	hilC	0.0657682		SL1348	STM1414	ssaV	51.35																	SL0262	STM0268	sciC	1																	SL3098	STM3124		1.3
	SL2879	STM2900	invH	0.0604778		SL1355	STM1421	ssaT	50.29																	SL0263	STM0269	sciD	1																	SL3099	STM3125		1.3
	SL2867	STM2888	spaR	0.0596837		SL1329	STM1394	ssaD	48.936																	SL0264	STM0270	sciE	1																	SL3103	STM3129		1.08
	SL2860	STM2881	iacP	0.0536248		SL1345	STM1411	ssaK	47.0416																	SL0265	STM0271	sciF	1																	SL3097	STM3123		1
	SL2859	STM2879	sicP	0.0497617		SL1337	STM1403	sscB	46.2768																	SL0266	STM0272	sciG	1																	Average Fold Change			82.034
	SL2856	STM2876	hilA	0.0472255		SL1331	STM1397	sseA	44.7111																	SL0267	STM0273	sciH	1
	SL2850	STM2870	orgA	0.0470223		SL1350	STM1416	ssaO	40.989																	SL0268	STM0274	sciI	1
	SL2870	STM2891	spaO	0.0412882		SL1328	STM1393	ssaC	37.88																	SL0270	STM0275	sciJ	1
	SL2871	STM2892	invJ	0.0327279		SL1341	STM1407	ssaH	36.2717																	SL0271	STM0276	sciK	1
	SL2869	STM2890	spaP	0.030216		SL1351	STM1417	ssaP	34.289																	SL0272	STM0277		1
	SL2877	STM2898	invG	0.0283889		SL1340	STM1406	ssaG	27.118																	SL0273	STM0278		1
	SL2872	STM2893	invI	0.0255885		SL1352	STM1418	ssaQ	26.3724																	SL0274	STM0279	sciK1	1
	SL2868	STM2889	spaQ	0.0251953		SL1338	STM1404	sseF	25.72																	SL0275	STM0280	sciN	1
	SL2876	STM2897	invE	0.025047		SL1356	STM1422	ssaU	21.07																	SL0276	STM0281	sciO	1
	SL2861	STM2882	sipA	0.0244948		SL1339	STM1405	sseG	15.93																	SL0277	STM0282	sciP	1
	SL2873	STM2894	invC	0.0242277		SL1330	STM1395	ssaE	12.3042																	SL0278	STM0283	sciQ	1
	SL2857	STM2877	iagB	0.0225479		SL1330A	STM1396	ssaE	5.33																	SL0279	STM0284	sciR	1
	SL2875	STM2896	invA	0.0214087		SL1325	STM1390	ssrB	4.25284																	SL0280	STM0285	sciS	1
	SL2878	STM2899	invF	0.0209402		SL1326	STM1391	spiR	2.75131																	SL0281	STM0286	sciT	1
	SL2862	STM2883	sipD	0.0182149		Average Fold Change			44.2246																	SL0282	STM0287	sciU	1
	SL2853	STM2873	prgI	0.0161545																						SL0283	STM0288	sciV	1
	SL2852	STM2872	prgJ	0.0144467																						SL0284	STM0289	vgrS	1
	SL2851	STM2871	prgK	0.0137894																						SL0285	STM0290	sciW	1
	SL2874	STM2895	invB	0.0128413																						SL0292	STM0296		1
	SL2854	STM2874	prgH	0.0111402																						SL0293	STM0297		1
	SL2864	STM2885	sipB	0.00798818																						SL0294	STM0298		1
	SL2863	STM2884	sipC	0.00721278																						SL0301	STM0305		0.581395
	SL2865	STM2886	sicA	0.00636618																						SL0286A	SL0286A		0.580729
	Average Fold Change			0.352599																						SL0300	STM0304	sinR	0.237392
																										Average Fold Change			1.69724
		Summary of expression of 12 Pathogenicity Islands
		SPI	Average Fold Change	Expression Level
		SPI13	82.03	Highly Up-regulated
		SPI2	44.22
		SPI5	8.74	Moderately Up-regulated
		SPI12	8.56
		SPI3	7.07
		SPI14	6.95
		SPI11	6.77
		SPI6	1.7	Macrophage Independent
		SPI9	1
		SPI16	0.81
		SPI1	0.35	Highly Down-regulated
		SPI4	0.03

## Sheet: Dataset 6
	Dataset 6: The intra-macrophage expression of Salmonella Typhimurium 4/74 regulatory genes. Data obtained from Dataset 4.
	SL Identifier	STM Identifier	Common gene name	Alternate name	ESP TPM (Lowest level is 10)	Macrophage TPM (Lowest level is 10)	Fold Change Macrophage vs ESP	Up-regulated >3-fold?	Down-regulated >3-fold?
	SL2506	STM2544	yfhP	IscR	31.2	1076.5	34.5032	1
	SL3615	STM3649	cspA		88.95	2579	28.9938	1
	SL4201	STM4265	soxS		15.7	398.6	25.3885	1
	SL2217	STM2241	ssrA		10	185	18.5	1
	SL2299	STM2330	lrhA		30.8	310.8	10.0909	1
	SL2604	STM2640	rpoE		89.3	836.7	9.36954	1
	SL1393	STM1461	ydgT		66.95	517.7	7.73264	1
	SL0684	STM0702	kdpE		13.45	86.6	6.43866	1
	SL3533	STM3568	rpoH		128.15	679	5.29848	1
	SL1169	STM1231	phoP		274.7	1449.1	5.27521	1
	SL0211	STM0210	cdaR		10	49.7	4.97	1
	SL4350	STM4417	iolR		26.7	128.5	4.81273	1
	SL0392	STM0397	phoB		44.9	199.4	4.44098	1
	SL1405	STM1475	rstA		115.35	510.1	4.42219	1
	SL0664	STM0682	nagC		26.9	116.7	4.33829	1
	SL1449	STM1519	marA		10	42.8	4.28	1
	SL1325	STM1390	ssrB		96.9	412.1	4.25284	1
	SL2962	STM2982	gcvA		30.65	129.1	4.21207	1
	SL1450	STM1520	marR		10	41.8	4.18	1
	SL0840	STM0864	deoR		27.15	109.5	4.03315	1
	SL2168	STM2191	galS		15.7	63.3	4.03185	1
	SL2903	STM2924	rpoS		538.65	2029.4	3.76757	1
	SL2798	STM2813	emrR		47.5	178.6	3.76	1
	SL0569	STM0581	ramA		15.85	58.9	3.71609	1
	SL3469	STM3502	ompR		70.55	259.7	3.68108	1
	SL0409	STM0415	nrdR		120.05	439.1	3.65764	1
	SL3185	STM3211	rpoD		86.05	303.1	3.52237	1
	SL1613	STM1683	tyrR		26.25	91.4	3.4819	1
	SL4177	STM4241	zur		20.1	69.4	3.45274	1
	SL2817	STM2837	srlR		32.35	110.9	3.42813	1
	SL1168	STM1230	phoQ		167.5	549.7	3.28179	1
	SL4281	STM4344	yjeB		13.3	42.7	3.21053	1
	SL4174	STM4237	lexA		128.05	399	3.11597	1
	SL3509	STM3543	gntR		20.1	60.7	3.0199	1
	SL1591	STM1660	FNR		146.75	439.5	2.99489
	SL3358	STM3385	Fis		60.5	180.8	2.98843
	SL2108	STM2131	baeR		10.2	29.1	2.85294
	SL1224A	SL1224A	SL1344_0810	mntR	19.85	55.8	2.81108
	SL0151	STM0151	pdhR		84	231.3	2.75357
	SL4008	STM4059	cpxR		45.2	123.4	2.73009
	SL3151	STM3177	ygiX	qseB	10	27.3	2.73
	SL3312	STM3340	yhcK	nanR	23.9	63.7	2.66527
	SL0756	STM0779	modE		18.3	48.6	2.65574
	SL3468	STM3501	envZ		39.2	101.3	2.58418
	SL3805	STM3838	dnaA		70.45	176	2.49823
	SL4074	STM4125	oxyR		60.75	150	2.46914
	SL4437	STM4507	uxuR		38	93.4	2.45789
	SL2239	STM2270	rcsB		72.25	174.4	2.41384
	SL3652	STM3687	mtlR		25.1	60.3	2.40239
	SL4043	STM4094	cytR		27.6	66.2	2.39855
	SL1062	STM1124	putA		14.65	35	2.38908
	SL2989	STM3011	galR		30.1	71.8	2.38538
	SL0466	STM0473	hha		145.9	337.5	2.31323
	SL0041	STM0040	nhaR		53.3	122.5	2.29831
	SL3549	STM3584	nikR		31.25	70.5	2.256
	SL3918	STM3964	metR		10	22.1	2.21
	SL3379	STM3412	zntR		51.2	111.4	2.17578
	SL2519	STM2557	cadC		19.5	41.9	2.14872
	SL4022	STM4073	ydeW	isrR	17.4	36.9	2.12069
	SL1684	STM1753	hnr		30	63.6	2.12
	SL1645	STM1713	cysB		38.45	80.1	2.08322
	SL3040	STM3064	iciA	argP	10	20.8	2.08
	SL3756	STM3790	uhpA		10	20.5	2.05
	SL1733	STM1805	fadR		84.75	172.6	2.03658
	SL4510	STM4583	trpR		54.6	108.8	1.99267
	SL4076	STM4127	yijC	fabR	71.3	140.5	1.97055
	SL0509	STM0516	allR		35.5	68.8	1.93803
	SL1695	STM1767	narL		12.4	23.9	1.92742
	SL2839	STM2859	fhlA		13.3	25.4	1.90977
	SL4407	STM4477	pepA		68.35	129.7	1.89759
	SL4202	STM4266	soxR		20.65	39.1	1.89346
	SL4507	STM4580	nadR		40.85	76.7	1.8776
	SL3488	STM3522	rtcR		10	18.6	1.86
	SL4048	STM4099	metJ		89.7	165.3	1.84281
	SL3528	STM3562	lldR		10	18.3	1.83
	SL2778	STM2794	ygaE	csiR	10	17.8	1.78
	SL2235	STM2265	ada		16.9	29.8	1.76331
	SL3853	STM3886	rbsR		28.85	50.8	1.76083
	SL3843	STM3876	asnCb	asnC	18.1	31.2	1.72376
	SL3858	STM3897	yifA	hdfR	27.85	48	1.72352
	SL0104	STM0104	araC		20.6	35.4	1.71845
	SL4234	STM4297	melR		16.2	27.8	1.71605
	SL3952	STM4005	glnG	ntrC	10	17	1.7
	SL1362	STM1430	purR		29.45	49.9	1.6944
	SL4082	STM4138	birA		24	40	1.66667
	SL0115	STM0115	leuO		10	16.5	1.65
	SL2939	STM2958	barA		12.15	19.6	1.61317
	SL2992	STM3014	lysR		10	15.9	1.59
	SL1376	STM1444	slyA		660.6	1046.7	1.58447
	SL4515	STM4588	creB		37.65	59.4	1.57769
	SL3462	STM3495	ihfA		30.2	47.4	1.56954
	SL0675	STM0693	fur		272.15	426	1.56531
	SL3489	STM3523	glpR		29.55	45.9	1.5533
	SL2615	STM2651	yfiQ	ulaR	37.5	57.7	1.53867
	SL0389	STM0394	arcA		10	15.2	1.52
	SL3292	STM3320	rpoN		119.55	179.4	1.50063
	SL1369	STM1437	ydhM	nemR	17.15	25.6	1.49271
	SL0897	STM0959	rp		305.35	429	1.40495
	SL3868	STM3908	ilvY		12.95	18.1	1.39768
	SL4113	STM4174	hydG	zraR	20.95	29.2	1.39379
	SL4122	STM4187	iclR		26	35.8	1.37692
	SL3632	STM3667	yiaJ		23	31.4	1.36522
	SL3451	STM3484	dam		44.4	60	1.35135
	SL2819	STM2839	norR		10	13.5	1.35
	SL0492	STM0499	cueR		47.35	63.8	1.34741
	SL0470	STM0477	acrR		53.55	72	1.34454
	SL0362	STM0367	prpR		10	13.3	1.33
	SL3433	STM3466	crp		216.1	283.9	1.31374
	SL3906	STM3952	corA		42	49.8	1.18571
	SL1402	STM1471	rstB		10	11.6	1.16
	SL1771	STM1842	kdgR		95.85	105.6	1.10172
	SL4513	STM4586	rob		127.85	140.7	1.10051
	SL2816	STM2836	gutM		33.85	35.9	1.06056
	SL1621	STM1691	pspF		10	10.5	1.05
	SL0919	STM0982	himD	ihfB	494.45	506.8	1.02498
	SL1012	STM1072	sxy	yccR	18	18.3	1.01667
	SL1877	STM1947	sirA		162.25	164.4	1.01325
	SL1079	STM1142	csgD		10	10	1
	SL0939	STM1002	dpiA		10	10	1
	SL3768	STM3800	dsdC		10	10	1
	SL3362	STM3389	envR		10	10	1
	SL4411	STM4481	idnR		10	10	1
	SL1911	STM1982	rcsA		10	10	1
	SL3997	STM4048	rhaS		10	10	1
	SL4355	STM4423	STM4423	reiD	10	10	1
	SL4386	STM4455	treR		10	10	1
	SL2382	STM2420	xapR		10	10	1
	SL0109	STM0109	yabN		10	10	1
	SL0507	STM0514	ybbS	allS	10	10	1
	SL3332	STM3360	argR		132.2	131.3	0.993192
	SL0118	STM0118	fruR		77.6	74.9	0.965206
	SL1250	STM1315	celD		22.3	21.5	0.964126
	SL3790	STM3824	torR		55.85	50.3	0.900627
	SL3225	STM3252	agaR		34.3	30.5	0.889213
	SL2783	STM2799	stpA		283.05	250.5	0.885003
	SL3217	STM3245	tdcA		11.7	10	0.854701
	SL3998	STM4049	rhaR		13.7	10.3	0.751825
	SL2959	STM2979	fucR		27.5	18.9	0.687273
	SL2222	STM2246	narP		43.65	29.5	0.67583
	SL1682	STM1751	HNS		3516.3	2338	0.664903
	SL1418	STM1488	mlc		44	29.2	0.663636
	SL0069	STM0068	caiF		45.25	26.4	0.583425
	SL4240	STM4303	dcuR		28.85	16.7	0.578856
	SL0440	STM0446	bolA		432.3	248.4	0.574601
	SL4109	STM4170	hupA		3385.65	1931.4	0.570467
	SL3627	STM3662	xylR		20.8	10	0.480769
	SL1860	STM1925	flhD		329.3	139.9	0.424841
	SL4232	STM4295	adiY		28.8	10.3	0.357639
	SL1859	STM1924	flhC		363.4	122.6	0.337369
	SL3482	STM3515	malT		74.7	23.5	0.314592		1
	SL1879	STM1950	sdiA		90.3	22.5	0.249169		1
	SL2855	STM2875	hilD		780.45	108.1	0.13851		1
	SL2855	STM2875	hilE		780.45	108.1	0.13851		1
	SL2847	STM2867	hilC		742	48.8	0.0657682		1
	SL2856	STM2876	hilA		211.75	10	0.0472255		1
	SL2878	STM2899	invF		477.55	10	0.0209402		1
								34	7

## Sheet: Dataset 7
	Dataset 7: List of genes strongly induced within macrophages. To allow comparison of expression in macrophages against the 20 in vitro conditions in Krӧger et al. (2013), data are shown as TPM values. Dataset for Figure 7.
	SL Identifier	Common Name	EEP	MEP	LEP	ESP average (Biol. Rep. 1 and 2)	LSP average (Biol. Rep. 1 and 2)	25°C	Cold shock (15°C)	pH3 shock	pH5.8 shock	NaCl shock	Bile shock	LowFe2+ shock	Anaerobic shock	Anaerobic growth	Aerobic shock	InSPI2 average (Biol. Rep. 1 and 2)	InSPI2 LowMg2+	Peroxide shock (InSPI2)	Nitric oxide shock (InSPI2)	NonSPI2	Macrophage	Location in a Pathogenicity Island	Attenuation in TraDIS global mutagenesis (Chaudhuri et al., 2013) Yes - Attenuated in the infection model; No - Not attenuated				Attenuation in other models	References	Function
	Very Low intra-macrophage expression																								Chicken	Pig	Cattle	Mouse
	SL1545	STM1615	0.8	0.8	1.8	2.9	0.75	0.7	1.8	1.2	0.7	1.5	1.7	0.6	1.1	1.5	2	2.75	3.1	1.2	0.9	1.3	15.2		Yes	No	Yes	No			Hypothetical nuceloside triphosphatase
	SL1798		1.2	0.6	2.4	0.75	0.7	1.1	1.7	2.7	1.1	0	1.9	0	0	1.1	0.9	4.55	2.2	0.7	2	2.2	25	̶̶	No transposon insertion						transposase (pseudogene)
	SL2155	STM2178	0.9	0.7	1.4	1	0.15	0.4	0.2	0.3	0.4	1	1	0.8	0.7	0.9	1	0.75	1.2	0.4	1.6	1	10.2	̶̶				No			hypothetical gentisate 1,2-dioxygenase
	SL2725	STM2741	0.5	0.5	1.4	2.55	0.3	0.2	0.6	0	0	0.5	1.1	0.2	4.5	3.7	0.5	0.5	0.2	0.3	0.2	0.4	26.4	̶̶				No			hypothetical glucose-6-phosphate isomerase
	SL3736	STM3771	0.6	0.8	1.8	0.7	0.1	1.4	0.4	0.3	0.8	1.1	2.4	0.7	8.8	0.5	0.7	0.75	0.3	0.4	0.6	0.6	34.8	̶̶	No transposon insertion						hypothetical PTS system protein
	Low intra-macrophage expression
	SL0830	STM0854	1.5	1.6	3	1.55	4.05	2.2	2.4	1.9	1.3	4.6	1.4	3.3	3.6	3.1	2.1	2.7	2.7	1.6	3.8	3.2	43.9	SPI14		Yes	Yes				conserved hypothetical protein
	SL0831	STM0855	2	1.8	2.2	3.2	1.2	2.5	1.7	2.1	2.4	12.6	2.3	2.7	3	2.2	3.4	2.95	3.4	1.8	3.7	3.8	54.8	SPI14				No	Chicken	Shah et al., 2005	hypothetical electron transfer flavoprotein (beta subunit)
	SL1032	STM1093	2.8	2.5	4.4	8.15	7.35	1.3	14.9	2.9	1.2	3.1	5.2	1.1	6.4	14.2	2.9	4.75	4.3	3.3	5.1	3.7	175.1	SPI5				No			hypothetical protein
	SL1033	pipD	5.7	5.1	12.9	21.8	4.35	7.4	10.7	13.1	4.9	4.4	21	4.3	32.6	27.6	6.3	20	15.8	15.6	7.2	8.5	225.4	SPI5	No transposon insertion				Bovine ileal loop model	Wood et al., 1998	hypothetical secreted peptidase
	SL1471	STM1542	2.7	7.3	10.8	10.05	2.35	1	7.3	2.4	1.5	5	10.7	8.1	6.3	2.6	3.7	19.25	16.4	2.3	4.2	4	124.7		Yes	Yes	Yes				hypothetical alcohol dehydrogenase
	SL1472	STM1543	1.7	3.9	5.7	5.45	2.5	1.1	6.1	2.5	1.6	3.8	8.9	4.5	2	1.1	2.7	11.45	11.2	1.6	2.4	3	90.3					No	Mice	Santiviago et al., 2009	membrane transport protein
	Moderate intra-macrophage expression
	SL0880	ybjY	39	29.2	36.4	37.6	3.15	29.8	43.5	16.2	26.2	33.8	45.1	28.6	17	22	53.2	38.2	75.3	21.6	30.7	45.3	338.1		No transposon insertion						hypothetical exported protein
	SL1617	pspD	16	13.5	18.3	16.35	3.4	17.9	13.3	11.2	13	52.9	24.5	14.8	10.4	15.6	34	26.45	32.9	19.9	19.4	18.7	292		No transposon insertion				Macrophage	G. Langridge, PhD thesis, 2010	bacteriophage shock protein D
	SL1618	pspC	14	9.5	8.9	12	4.2	13.2	8.6	5	9.4	46.4	22	17.4	3.2	10.2	34.2	27.95	28.2	22.4	23.3	16.7	307.8		No transposon insertion						bacteriophage shock protein C
	SL1619	pspB	21.7	15.2	17.8	16.8	8.55	19.9	11.1	2.2	14.4	63.6	24.3	15.5	4.4	8.8	37.4	22.1	33.2	36.7	29.2	20.1	302.3		No transposon insertion				NRAMP1 Mice	Wallrodt et al., 2014	bacteriophage shock protein B
	SL1620	pspA	58	53	29.5	42.45	16.3	40.9	37.8	21.3	40.6	98.8	74.9	57	15.6	19.6	100.4	40.1	33.4	33.1	26.9	37.4	607.1		No transposon insertion				NRAMP1 Mice	Karlinsey et al., 2010	bacteriophage shock protein A
	SL1654	trpE	3.9	1.4	2	1.5	0.4	2.1	2	1.8	1.6	4.7	1.5	1.4	0.9	0.7	2.1	29.75	8.6	30	5.5	45.9	504.6		No transposon insertion						anthranilate synthase component I
	SL1873	STM1940	17.3	13.1	15.9	18.9	23.4	8.4	16.6	11.6	12.8	16.9	23.7	14.4	12.4	11.3	20.6	25.15	16.4	8.4	7.7	11.6	417.7		Yes	Yes	Yes	No			hypothetical exported protein
	SL3013	STM3036	0.9	2	2.7	2.5	1.1	1.7	1.3	1.8	1.2	1.1	2.6	1.2	3	2.8	1.6	6	9.3	2.3	1.7	1.9	350.1		No	No	No	No			conserved hypothetical protein
	SL3106	STM3132	5.1	3.2	10.9	47.3	7.35	4.4	4.7	1.9	6.6	17.5	4.4	5.6	13.4	7.5	7.1	19.95	22	9.1	9.8	5.4	350.5	SPI13	Yes	Yes	Yes	No			conserved hypothetical protein
	SL3107	STM3133	0.9	1.3	6.9	32.8	6.6	1	2.4	0.7	1.2	23.1	2.9	3.1	4.7	3.1	4.8	6.15	7.3	4.2	3.3	1	334.2	SPI13	Yes	Yes	Yes	No			possible hydrolase
	SL3252	mtr	7.9	6.8	6.5	3.35	0.6	9.6	10.5	3.4	4.9	11.9	11.6	6.7	5.5	4.3	6.1	22.95	11.6	25.6	4.3	15.9	341.2		No transposon insertion						probable amino acid permease
	High intra-macrophage expression
	SL1414	STM1484	6.9	8.9	17	33.45	18.95	5.1	10.8	15.7	4.8	23.2	17.4	11.3	18.9	24.9	42.1	13.4	18.3	13.9	23.1	13.2	330		No transposon insertion						hypothetical secreted protein
	SL1414A	ydgU	0	0	0	1.1	1.15	0	7.4	3.9	0	2	0	2.9	1.7	0	0	42.55	7.3	0	2.2	3.3	1155.2		No transposon insertion						conserved sORF
[truncated: 9 more rows]

## Sheet: Dataset 8
		Dataset 8: Candidate promoters for a Salmonella based vaccine delivery system.
[truncated: 12 more rows]

[truncated: 2 more sheets: Dataset 9, Dataset 10]
